# Supplementary material for: Identification and Developmental Profiling of microRNAs in Diamondback Moth, Plutellaxylostella (L.)
Source: PLoS One. 2013 Nov 13;8(11):e78787. doi: 10.1371/journal.pone.0078787 (PMC3827265; doi:10.1371/journal.pone.0078787)
Supplement: Table S1 — Predicted P. xylostella miRNAs using Bombyx mori genome data as reference. (XLS) [file pone.0078787.s004.xls]

## Sheet: Total of 234 miRNAs
miR_name	Mature miRNA	miR_length	#copy of the miRNA	strand	pre-miRNA predicted based on Bombyx mori genome sequences	# Similar miRNA in miRBase	dG (MFE)	CG%	MFEI
bmo-miR-1a	TGGAATGTAAAGAAGTATGGAG	22	36568	-	agccttgcgcaagttccgtgcttccttacttcccatagtcattgtaatcataTGGAATGTAAAGAAGTATGGAGctgcgcgggcg	1	-42.3	48.2	1
bmo-miR-8	TAATACTGTCAGGTAAAGATGTC	23	24384	+	cacgacggagtaacggttcgcatcttaccgggcagcattagagtcctgtctatattttcTAATACTGTCAGGTAAAGATGTCgtccgcgctccacgttcgtc	1	-37.8	50	0.7
bmo-miR-308	AATCACAGGATAATACTGCGAG	22	20786	-	cgtttccacgcgtggtattattcttgtgaatgtgttttagctacAATCACAGGATAATACTGCGAGtggcggtgtc	1	-31.4	44.7	0.9
bmo-miR-100	AACCCGTAGATCCGAACTTGTG	22	14286	-	cattaagcctctttaactggAACCCGTAGATCCGAACTTGTGcgctattgtcgttggggactccgtccaatcgcgcgtaacgatagcgactattcaatggcaacaatatcgattctaaaagttgccggcaatcaaaaccaaa	1	-34.1	45.8	0.5
PN-bmo-miR-276*	TAGGAACTTCATACCGTGCTCT	22	13433		ggtgaagtgtgcagtaattagtgccaggtaggttagatttccagtgtctcgagttaatccgtcagcgaggtatagagttcctatgcgttcggataaaatattccaTAGGAACTTCATACCGTGCTCTtggattgcttggaagtcatcgagagggtaatggtggaagttcgtggctaatttgtaaatcatc	12	-58.7	43.7	0.7
bmo-miR-9a	TCTTTGGTTATCTAGCTGTATGA	23	6904	-	agtagattggttaattaTCTTTGGTTATCTAGCTGTATGAgtattactgacgtcataaagctaggttaccggagttaagtgccgtctaca	1	-35.9	37.8	1.1
bmo-miR-277	TAAATGCACTATCTGGTACGACA	23	6725	-	ttgattacgcctcggggttcgtgccaggagtgcgtttgcaaagaggccgacatgtttgcgttattgcaatgttaacactgTAAATGCACTATCTGGTACGACAtcccggggcgtgtagcaac	1	-62.9	50.8	1
bmo-let-7_R-1	TGAGGTAGTAGGTTGTATAG	20	6097	-	ggtactgccgtcggcttgtTGAGGTAGTAGGTTGTATAGtacggaaatacaacacataggtgcgactgtatagcctgctaactttccgagctgacggaatgaca	1	-49.5	48.1	1
bmo-miR-279b	TGACTAGATCTACACTCATTGA	22	6049	+	tttgtagttaatgggtataggtctagtatcaccgggctgattctgTGACTAGATCTACACTCATTGAgtgcttatgg	1	-31.2	41.6	1
bmo-miR-278	TCGGTGGGATCTTCGTCCGTTT	22	5612	+	gtatcaagtgctacgcccggacgaacttcccagctcggccgacaatcaggggTCGGTGGGATCTTCGTCCGTTTgtatcgcttatac	1	-40.6	56.3	0.8
bmo-miR-79_L-3R-1	ATAAAGCTAGATTACCAAAGCA	22	5093	+	cgccgccgggcgcgctgcgacgctttggcgatttagctccgtgacatcattccgttcATAAAGCTAGATTACCAAAGCAtcgcgtcgcgccgtctcaacg	1	-46.1	59	0.8
bmo-miR-279a_R+3	TGACTAGATCCACACTCATCCA	22	5092	+	acgtcaatttctttcgatgagtggaggtttagtgcatgtttatttacaccaTGACTAGATCCACACTCATCCAtggaagttgcga	1	-35.3	41.2	1
PN-tca-miR-3477-5p_R-1	TAATCTCATTTGGTAACTGTGAG	23	4796		tgcacgcttgactgcgtttcgtTAATCTCATTTGGTAACTGTGAGgtttgtttattcctcagactactgaatgggatcgacaaaatgtggttttgttttca	1	-35.4	39.6	0.9
bmo-miR-279c_R+1	TGACTAGATCCATACTCGTCTGC	23	4502	+	tgatatttgtgggcgagtttgcttctggttcatgttttatattgatcaTGACTAGATCCATACTCGTCTGCagccatcaa	1	-32.8	40	1
bmo-miR-750_R+210TA	CCAGATCTAACTTTCCAGCTCA	22	4077	-	cttcatgtctgagttggacaggggatcttgacagtttcatggttcgctgCCAGATCTATCTTTCCAGCTCAcgcgtgga	1	-30.2	50.6	0.8
bmo-miR-184_L-2	TGGACGGAGAACTGATAAGGGC	22	3540	-	gtgcagtgacgtgcccttgtcattcttcaggccctgtgtatttacaactacTGGACGGAGAACTGATAAGGGCacgccgtgtac	1	-36.6	52.4	0.8
bmo-miR-8*	CATCTTACCGGGCAGCATTAGA	22	3239	+	cacgacggagtaacggttcgcatcttaccgggcagcattagagtcctgtctatattttcTAATACTGTCAGGTAAAGATGTCgtccgcgctccacgttcgtc	1	-37.8	50	0.7
bmo-miR-14_R+1	TCAGTCTTTTTCTCTCTCCTAT	22	3193	-	ttgtcatttgtgtcggggagagaaatcgacgaggctgttttatttagTCAGTCTTTTTCTCTCTCCTATatgagtgacat	1	-39.9	40	1.2
bmo-miR-282_L-3R-2	TAGCCTCTCCTTGGCTTTGTCT	22	2655	-	cgggactttgaccTAGCCTCTCCTTGGCTTTGTCTgtttcgttagtagctcagacatagcctgatagaggttacgttttgtccct	1	-38.2	48.2	0.9
bmo-miR-263a_R+3	AATGGCACTGGAAGAATTCACGGG	24	2610	-	atcgatccaagcacaggcAATGGCACTGGAAGAATTCACGGGttcagtttatatattcccgtgatctcttagtggcatcactggtgcaggacgac	1	-36.3	48.4	0.8
bmo-miR-307_R+3	TCACAACCTCCTTGAGTGAGCGA	23	2292	-	agctcgttcccggttactcactcaacctgggtgtgatgtgtgcactcgttgctcggcccaTCACAACCTCCTTGAGTGAGCGAtcgtctatgagcc	1	-42.8	56.3	0.8
PC-3p-68	TATTCGAGACCTCTGCTGATCC	22	2224	+	aatatcagcggtggtctggggtaccttggagcagctctgaaccgtgggctgggcggTATTCGAGACCTCTGCTGATCCtg	0	-39.5	58.8	0.8
bmo-miR-12_R-1	TGAGTATTACTTCAGGTACTGG	22	1946	-	ttcTGAGTATTACTTCAGGTACTGGttgtattaaataaaaaacggaataagttattaacacagcctaatagagatattacggatttacga	1	-12	30	0.4
bmo-miR-305_R+1	ATTGTACTTCATCAGGTGCTCTGG	24	1863	+	cgaccgccgcacgcccATTGTACTTCATCAGGTGCTCTGGtgatcatagttccaggcgcttgttggagtacacttaccgtgtcggcggtta	1	-49.6	56	1
bmo-miR-9c*_R+3	TCTTTGGTATCCTAGCTGTAG	21	1776	+	cagcgcgccgagggtcgcgggccgtcTCTTTGGTATCCTAGCTGTAGgcgtgcgcggccctaaagttatggtaccgaagttacggctcgtgacgtatcagtcgacgtc	1	-54.3	61.1	0.8
bmo-miR-13b	TATCACAGCCATTTTTGACGAGT	23	1761	-	gtccatggcccactcgtaaaaatggctgtgtcgtgtagcaaccctcaTATCACAGCCATTTTTGACGAGTtgggctgtgt	1	-43.5	50	1.1
bmo-miR-252	CTAAGTACTAGTGCCGCAGGAG	22	1545	-	aactaaaccttgttcCTAAGTACTAGTGCCGCAGGAGcgttttgtagtatctcctgctgcctaagtgcttatcaatgagggttta	1	-31.8	43.5	0.9
bmo-miR-iab-4-5p	ACGTATACTGAATGTATCCTGA	22	1529	+	gcgtcgccttctgtACGTATACTGAATGTATCCTGAgtgcgcgattcttgtccggtataccttcagtatacgtaacagaagatgacac	1	-36.6	46.6	0.9
bmo-miR-2765	TGGTAACTCCACCACCGTTGGC	22	1482	+	tatctgggccTGGTAACTCCACCACCGTTGGCgttatcaatccgccaacggggtaagagttccctttcctagacg	1	-36	54.7	0.9
bmo-miR-10_L+1	TACCCTGTAGATCCGAATTTGT	22	1454	-	agtgccctacatcTACCCTGTAGATCCGAATTTGTttgaagtgaggcgacaaattcggttctagagaggtttgtgtggtgcacg	1	-39.4	47.6	1
bmo-miR-124_R-2	TAAGGCACGCGGTGAATGCCA	21	1292	-	cagtccacctcctcgcgttcactgccggagccgttatgtatatttaaaattcaTAAGGCACGCGGTGAATGCCAagagcggactc	1	-34	51.8	0.8
PN-dme-miR-31a-5p_R-21TA	AGGCAAGATGTCGGCATAGCT	21	1209	+	caagaagtcgagccggtggctgggaAGGCAAGAAGTCGGCATAGCTgtttgaataagatacacggctgtgtcacttcgagccagctcaatccgccggctttcttcaa	14	-55.2	53.3	1
bmo-miR-274_L-1R-2	TTTGTGACCGTCACTAACGGGCA	23	1144	-	ggctgttgttaggcgaagttggTTTGTGACCGTCACTAACGGGCAgtgttaatacggttgctcgttttggcgatcgcaaaatgaactcgcttgac	1	-38	49.5	0.8
bmo-miR-10*	CAAATTCGGTTCTAGAGAGGTTT	23	979	-	agtgccctacatcTACCCTGTAGATCCGAATTTGTttgaagtgaggcgacaaattcggttctagagaggtttgtgtggtgcacg	1	-39.4	47.6	1
bmo-miR-998_R+2	TAGCACCATGGGATTCAGCTCA	22	919	+	ctcggtcgcgagctgcctcccgtgcggctgcagtgctcgcgtgTAGCACCATGGGATTCAGCTCAcggccgct	1	-45.5	68.5	0.9
bmo-miR-989_R+1	GTGTGATGTGACGTAGTGGAAG	22	909	+	ggttcagggttgaaatggccattacctcacagtcacgtggtcatgatggtacaacGTGTGATGTGACGTAGTGGAAGtctcgacctggata	1	-36.8	49.5	0.8
bmo-miR-317_L-2R+5	TGAACACAGCTGGTGGTATCTCAGT	25	806	-	gggctatcgaacgaccgggtgccacgctgtgctctctcgaaaattatggcggagTGAACACAGCTGGTGGTATCTCAGTtgttccctagttc	1	-39.5	54.3	0.8
bmo-miR-285	TAGCACCATTCGAATTCAGTGC	22	771	-	tgtccatgttttgacaactgtattcgagtgtgtggaagagttttaaaaatcctcTAGCACCATTCGAATTCAGTGCtcgaacgtggtta	1	-33	40.4	0.9
bmo-miR-7_R+1	TGGAAGACTAGTGATTTTGTTGTT	24	722	+	cgcttcgtgttgtaTGGAAGACTAGTGATTTTGTTGTTtttgttgactaacaagaaatcactaatctgcctacaaagcgacagca	1	-31	38.8	0.9
bmo-miR-1000_R+1	ATATTGTCCTGTCACAGCAGTA	22	721	+	ggcgcgtcgcggccATATTGTCCTGTCACAGCAGTActtggaagctactgctgcgtctggacaagccggccgcggcgccgcc	1	-51.3	67.1	0.9
bmo-miR-34_R+1	TGGCAGTGTGGTTAGCTGGTTGT	23	695	-	agaatcagggtagaccgcgtTGGCAGTGTGGTTAGCTGGTTGTgtatggaaatgacaacagccactaacgacactgctcctgcgtgcaccctaaatca	1	-44.5	51	0.9
bmo-miR-11	CATCACAGTCAGAGTTCTAGCT	22	668	+	gttttgtggctagcactcgacatgtgacctgtgttcggtaatcaCATCACAGTCAGAGTTCTAGCTacacggcgcg	1	-33.4	51.3	0.9
bmo-miR-283_L-1R+3	AAATATCAGCTGGTAATTCTGGG	23	668	-	aacgtttcccgactAAATATCAGCTGGTAATTCTGGGctttattaatcccaggctatcagctggtatacagttatgatacgta	1	-33.8	39.8	1
bmo-miR-9a*_L-1	TAAAGCTAGGTTACCGGAGTTA	22	667	-	agtagattggttaattaTCTTTGGTTATCTAGCTGTATGAgtattactgacgtcataaagctaggttaccggagttaagtgccgtctaca	1	-35.9	37.8	1.1
bmo-miR-1175-3p	TGAGATTCAACTCCTCCAACTTAA	24	663	-	gtgacagattaagtggaggtgtgatctcttcactttttatgtttaaagTGAGATTCAACTCCTCCAACTTAAccctggatcg	1	-26.7	40.2	0.8
bmo-miR-2a_L-2R+1	TCACAGCCAGCTTTGATGAGCA	22	650	-	ggcggaatgtagtcgtggcatcaaagtcggtttgtcataggtcataacgtaactaTCACAGCCAGCTTTGATGAGCAcgacttcatctgt	1	-36.9	46.7	0.9
bmo-miR-263b_R+2	CTTGGCACTGGGAGAATTCACAG	23	621	+	agccgacgctgttcCTTGGCACTGGGAGAATTCACAGgagttgtaattcatacccgtgaatttcccgatgccttagctcagtgtggtca	1	-36	50.6	0.8
bmo-miR-87_L+1	GTGAGCAAACTTTCAGGTGTGT	22	616	+	tgaagaagttcggtacactaatgggcctgaatcgttgctcagacctgtattttcgaccagGTGAGCAAACTTTCAGGTGTGTtagtgccggctggtctaca	1	-39.2	48.5	0.8
bmo-miR-275	TCAGGTACCTGAAGTAGCGCGCG	23	549	+	caggcggcagcgccgcgcgctactccggcgccaggactgtcctcaccgagTCAGGTACCTGAAGTAGCGCGCGgtgtctcctccta	1	-48.3	68.6	0.8
bmo-miR-190_R-2	AGATATGTTTGATATTCTTGG	21	494	+	gagccgcgcgtcgtcgAGATATGTTTGATATTCTTGGttgtttgttttggatcacccgggaatcaaacatattactctacgaccgcggcc	1	-40.6	48.9	0.9
bmo-miR-993a*_L-2R+1	TACCCTGTAGATCCGGGCTTTTG	23	477	+	ggcacattcgtgatcTACCCTGTAGATCCGGGCTTTTGtagattaattacatcagaagctcgtctctacaggtatctcacggctggaa	2	-36.1	46.6	0.9
PN-bmo-miR-71-3p	TCTCACTACCTTGTCTTTCATG	22	450	-	gcaagatgctctctacctcttgaaagacatgggtagtgagatgtcccgtacatctaaaatTCTCACTACCTTGTCTTTCATGcggattgggcaaatatcttcactcggcttcggaagat	1	-40.1	44.5	0.8
bmo-miR-993a	GAAGCTCGTCTCTACAGGTATCT	23	441	+	ggcacattcgtgatcTACCCTGTAGATCCGGGCTTTTGtagattaattacatcagaagctcgtctctacaggtatctcacggctggaa	2	-36.1	46.6	0.9
bmo-miR-970	TCATAAGACACACGCGGCTCT	21	414	+	tggaggaatagacagagccttgcgtgtgctcttattggtagtgtgactgataatctaTCATAAGACACACGCGGCTCTgtctgactccagcg	1	-47.2	48.9	1
bmo-miR-133	TTGGTCCCCTTCAACCAGCTGT	22	403	-	aaagcgagagcgttgttcgctttagctggttgacttcgggtcaaattgtcattttcatatcatTTGGTCCCCTTCAACCAGCTGTagttaacatctgcttt	1	-33.7	42.6	0.8
PC-5p-378	ATCAGCGGTGGTCTAGGGTAC	21	358	+	aatATCAGCGGTGGTCTGGGGTACcttggagcagctctgaaccgtgggctgggcggtattcgagacctctgctgatcct	0	-39.5	58.2	0.9
bmo-miR-92a	TATTGCACCAGTCCCGGCCTAT	22	327	-	ggcccgtttggctgggcagtgactggcgccatattcggtacgtgtgcgaTATTGCACCAGTCCCGGCCTATccgagcgggc	1	-45	64.2	0.9
bmo-miR-2768	ATTGGTTAAGATATTGCATCGT	22	323	-	gtcgggcgaccggtgaaatattttgaccaattttatatatcggtctgatcgttgactcaaggtgaATTGGTTAAGATATTGCATCGTttgctcgatc	1	-40.5	41.2	1
bmo-miR-2b_R-2	TATCACAGCCAGCTTTGTTGA	21	304	-	cgctagaactcgacaaggtggttgtgacatgggggctcaggatcaTATCACAGCCAGCTTTGTTGAGTtctcggct	1	-39.9	52.6	1
bmo-miR-375*	TTTGTTCGCCCCGGCTCGTGTCG	23	303	+	cagcaaggcgacccgagcggtctgagcaaactgtgacaatatctagTTTGTTCGCCCCGGCTCGTGTCGccaagcgtca	1	-39.9	58.2	0.9
PN-isc-miR-100	AACCCGTAGATCCGAACTTGTGT	23	232		gcgtagtggttgtagttacccatttgcaggAACCCGTAGATCCGAACTTGTGCtgccgtttcacatgttacaagaacggatgtatgggattctgccgatgtatggctaaagcatcgatcgatttgt	9	-43.2	46.8	0.7
bmo-miR-9c_R-2	TAAAGTTATGGTACCGAAGT	20	209	+	cagcgcgccgagggtcgcgggccgtcTCTTTGGTATCCTAGCTGTAGgcgtgcgcggccctaaagttatggtaccgaagttacggctcgtgacgtatcagtcgacgtc	1	-54.3	61.1	0.8
PN-dme-miR-981-3p	TTCGTTGTCGACGAAACCTGCA	22	208	+	tcgggtttcgggacgatgtaaccgtgaataaattggTTCGTTGTCGTCGAAACCTGCAa	8	-27.1	47.5	1
bmo-miR-92b	AATTGCACCAATCCCGGCCTGC	22	198	-	gcggtggccacgcttaggacgcgattaggtgtaaacgtttgtgtttcatatcaAATTGCACCAATCCCGGCCTGCctgtggccacagc	1	-39	54.5	0.8
PN-dmo-miR-1_R+1	TGGAATGTAAAGAAGTATGGAGT	23	196		gaagcaaagctgcgaaagttccatgcttccttgcattcaatagtatgtttgtaaaaccctaTGGAATGTAAAGAAGTATGGAGCgattgggctagttc	19	-36.7	40.8	0.9
bmo-miR-210_L+1R+2	CTTGTGCGTGTGACAGCGGCTAT	23	184	+	aatgaagtccaaagcagctgctggccactgcacaagattagtcaagtttatactCTTGTGCGTGTGACAGCGGCTATtgcgggcatttcatt	1	-38.1	46.7	0.9
PC-3p-915	GCGATGGTGGTGTAATGGTCA	21	175	-	cataccgttattgtcattacgtgccacaattgtgtttccacagcagcgGCGTTGGTGGTGTAATGGTCAg	0	-17.2	48.6	0.5
bmo-miR-1175-5p_R+1	AAGTGGAGGTGTGATCTCTTCAC	23	170	-	gtgacagattaagtggaggtgtgatctcttcactttttatgtttaaagTGAGATTCAACTCCTCCAACTTAAccctggatcg	1	-26.7	40.2	0.8
bmo-miR-2a_L-2	TCACAGCCAGCTTTGATGAGC	21	161	-	aatgtttcgtcgctcacaaagtggttgtcgtatgcgtttttactttggccataTCACAGCCAGCTTTGATGAGCgatgaa	1	-35.5	43.8	1
bmo-miR-282*_11AT	ACATAGCCTGTTAGAGGTTACG	22	148	-	cgggactttgaccTAGCCTCTCCTTGGCTTTGTCTgtttcgttagtagctcagacatagcctgatagaggttacgttttgtccct	1	-38.2	48.2	0.9
bmo-miR-71_R+3	TGAAAGACATGGGTAGTGAGAT	22	141	-	gcaagatgctctctacctcttgaaagacatgggtagtgagatgtcccgtacatctaaaatTCTCACTACCTTGTCTTTCATGcggattgggcaaatatcttcactcggcttcggaagat	1	-40.1	44.5	0.8
PN-hme-miR-193	TACTGGCCTGCTAAGTCCCAAG	22	139		agggtcgaagagtgagtaaatggccgagggtgatttgggccttagtggtcctgtggtggctgcgtacgaatccTACTGGCCTGCTAAGTCCCAAGtgattctcggctcgcgctgcgata	2	-50.5	56.3	0.8
bmo-miR-307*	ACTCACTCAACCTGGGTGTGATG	23	137	-	agctcgttcccggttactcactcaacctgggtgtgatgtgtgcactcgttgctcggcccaTCACAACCTCCTTGAGTGAGCGAtcgtctatgagcc	1	-42.8	56.3	0.8
PN-ame-miR-79_L+1R+1	ATAAAGCTAGATTACCAAAGCAA	23	136	+	cgggcgcgctgcgacgctttggcgatttagctccgtgacatcattccgttcATAAAGCTAGATTACCAAAGCATcgcgtcgcgccgt	2	-46.1	56.3	0.9
PN-tca-miR-184-3p_R+1	TGGACGGAGAACTGATAAGGGCT	23	132		cggccttccgtttccacgtttccttatcattcgactgtccagactgctgttttggagaccTGGACGGAGAACTGATAAGGGCTtgtggttgcattactcaa	9	-37.2	49.5	0.7
bmo-miR-2763_L+115TA	ATATTATGCTCATTACTTTGGAT	23	129	+	ggcaatgtactgcaaagtagtgaacataatttatcgtgagatttattattagATATTATGCTCATTTCTTTGGATatgttgtacg	1	-20.5	30.6	0.8
PN-dmo-miR-277_R+1	TAAATGCACTATCTGGTACGACAA	24	119		ttgaaggttttgggttgcgtgtcaggagtgcatttgcactgaaacattctgaagcttgTAAATGCACTATCTGGTACGACATtccagaacgtacaatctt	13	-37.6	42	0.9
bmo-miR-137_R+1	TTATTGCTTGAGAATACACGTAG	23	100	-	taacacgcttggaggtcacgcgtattcttggggaattaacacatatgtgagatgTTATTGCTTGAGAATACACGTAGctgacaaggagta	1	-30	42.2	0.8
bmo-miR-3286_13CT	TTGTGCGTGTTCTAATAGTTAT	22	98	+	atgattggcgaataatcgaagcccaaaacaactattggtcactgcacaggaatagtgaaacctgcatactcTTGTGCGTGTTCCAATAGTTATtgtgggtgcttcaaaatcgacatgtca	1	-40.5	41.7	0.8
bmo-miR-13a_R+212CT	TATCACAGCCATTTTGATGTGGT	23	93	-	gataatctcgatcctgtcaaagcggcggtgaaatgtctcctccctttcaTATCACAGCCACTTTGATGTGGTcggttta	1	-27.5	46.8	0.7
PN-isc-miR-8_R+1	TAATACTGTCAGGTAAAGATGTCC	24	92		cagcgaccgagcacccgtcaacatcttaccagacagcattagattgagcctgatttcTAATACTGTCAGGTAAAGATGTCCgcgggaacgctgt	1	-36.9	50	0.8
bmo-miR-3338	ATGTACTTACTTTGTTTGTTCT	22	89	-	accaagtgacaatagagcgtctcaaagcaaacacagtagtgtgcaatgctaaagtcctaacgtgcATGTACTTACTTTGTTTGTTCTgatacactcttatgagcttc	1	-33.6	40.2	0.8
bmo-miR-iab-8_R+2	TTACGTATACTGAAGGTATACCGGA	25	89	-	gtgtcatcttctgTTACGTATACTGAAGGTATACCGGAcaagaatcgcgcactcaggatacattcagtatacgtacagaaggcgacgc	1	-39.3	46.6	1
bmo-miR-2796-3p	GTAGGCCGGCGGAAACTACTTGC	23	87	+	tacggtcagcaggggtttctttcggccttcagatgcgtcatatcctGTAGGCCGGCGGAAACTACTTGCcgactctact	1	-35.3	54.4	0.8
bmo-miR-316*	TGTCTTTTTCCGCTTTGCTGCTG	23	82	+	tgcataaattTGTCTTTTTCCGCTTTGCTGCTGatttttttcgtacgtcaacggcaaagtgaaaaggtctcctttatgagaa	1	-24.2	37.8	0.8
PC-5p-3130	ATCCTGGCAGGGTCGCCA	18	77	-	cggtgcgatggtaaatagtgtagggggttaATCCTGGCAGGGTCGCCAtgtaatg	0	-14.5	52.7	0.5
PN-dmo-miR-276b_10AT	TAGGAACTTTATACCGTGCTCT	22	74		aaagcgaagcctctttaccatcagcgaggtatagagttcctacgtgccgtatccaaagtcgTAGGAACTTAATACCGTGCTCTtggagggctgtccatc	6	-36.1	49.5	0.7
PC-5p-3972	AAGTGCGGTAGTCGGTGCGG	20	68	+	AAGTGCGGAAGTCGGTGCGGtggcgatggtaggtcaacctgagcaaataacttccgtcgtcgagcgtacctcgtctcgtg	0	-28	57.5	0.6
bmo-miR-278*_R+218CA	CCGGACGAACTTCCCAGATCGGCC	24	64	+	gtatcaagtgctacgcccggacgaacttcccagctcggccgacaatcaggggTCGGTGGGATCTTCGTCCGTTTgtatcgcttatac	1	-40.6	56.3	0.8
PC-5p-5397	TTTTATGTCGATGTGGCGTGT	21	57	-	TTTTATGTCGATGTGGGGTGTttttttgaaattaaataacataaaacataatcacaatgacatctt	0	-13	25.8	0.8
PN-dme-miR-263a-5p_L-3R+4	AATGGCACTGGAAGAATTCACGGGA	25	52		tagatctcggcacagttAATGGCACTGGAAGAATTCACGGGGtaatttttatacaacccgtgatctcttagtggcatctatggtgcgagaataa	13	-35.3	42.6	0.9
lmi-miR-10*_L+1R+1	CAAATTCGGTTCTAGAGAGGTTTT	24	48	-	TACCCTGTAGATCCGAATTTGTttgaagtgaggcgacaaattcggttctagagaggttt	1	-23.3	42.4	0.9
PC-3p-7740	GTCCTGTCACGGTCGCCA	18	46	-	tgtgacagaatttatgacccgactaggtattaaatccgttgttcacgttCGTCCTGTCACGGTCGCCAatttttgtccag	0	-18.2	45	0.5
bmo-miR-932_R+1	TCAATTCCGTAGTGCATTGCAGT	23	44	+	gtgttgaggctTCAATTCCGTAGTGCATTGCAGTgcatgctgccacctgcaagcagtgcgggagtgaggctgaggcatgccttaactac	1	-40.1	55.1	0.8
PN-bmo-miR-279a-5p	GATGAGTGGAGGTTTAGTGCATG	23	43	+	acgtcaatttctttcgatgagtggaggtttagtgcatgtttatttacaccaTGACTAGATCCACACTCATCCAtggaagttgcga	1	-35.3	41.2	1
bmo-miR-306a	TCAGGTACTAGGTGACTCTGA	21	42	+	ccgcgggagacggaggcgggcggccgccTCAGGTACTAGGTGACTCTGAgtggtgccggtctcagagccgcctcgtgcctcagcgcgggctccgccgacacgtccgcc	1	-59.3	74.1	0.7
PN-isc-miR-750_R+113C-	CCAGATCTAACTTTCCAGCTCAA	23	40		gggcgttgcatggactgtgatctgcatgacttgcagttggaagtgaggatctaggcagtgagcagcagcgctctgataacttgCCAGATCTAACTcTTCCAGCTCAAggtcttgttgattatcatctcccaaacga	2	-50.8	49.3	0.8
PN-tca-miR-14-3p_R+2	TCAGTCTTTTTCTCTCTCCTATT	23	40		gtggaattacacctcaacgaatttgaactctgctctacccgataagcctgtgggagcgagattaaggcttgctggtcatttattacactcgaagTCAGTCTTTTTCTCTCTCCTATTggtataacggtgtttcaacgagtccgagttcccgcaccgtagtcatccacatcatc	11	-53.5	46.2	0.7
PN-dme-miR-307a-3p_R+4	TCACAACCTCCTTGAGTGAGCGAA	24	40		tgtcttgctttgactcactcaacctgggtgtgatgttatttcgatatggtatccaTCACAACCTCCTTGAGTGAGCGATagcaggaca	3	-38.9	45.5	1
PC-5p-9878	GAGTCATAGAGATTATAAAA	20	38	-	tGAGTCATAGATATTATAAAAagtaattttgtggtttaacctcgtgtctttttactgtaatataatattttcgacgtt	0	-15.1	25.6	0.8
PN-dme-miR-1000-5p_R+2	ATATTGTCCTGTCACAGCAGTAA	23	38		ccgtgaaatcggacgcttgccattgATATTGTCCTGTCACAGCAGTATtgttacactatattatagtttactgctgggtcggggcattaacattgttgagcgtcattagcaacgagcggc	7	-42.2	45.8	0.8
bmo-miR-79*_19GA	CTTTGGCGATTTAGCTCCATGA	22	37	+	cgccgccgggcgcgctgcgacgctttggcgatttagctccgtgacatcattccgttcATAAAGCTAGATTACCAAAGCAtcgcgtcgcgccgtctcaacg	1	-46.1	59	0.8
bmo-miR-965*	TAAGCGTATAGCTTTTCCCCTT	22	37	-	atataaatggctgcatagctaaacgggagaagctatagcgctatatgtcaatattaaaatcaTAAGCGTATAGCTTTTCCCCTTggttatgcatgcatattctc	1	-43.2	36.5	1.1
PN-dmo-miR-276b-5p	AGCGAGGTATAGAGTTCCTAC	21	36		aaagcgaagcctctttaccatcagcgaggtatagagttcctacgtgccgtatccaaagtcgTAGGAACTTAATACCGTGCTCTtggagggctgtccatc	6	-36.1	49.5	0.7
bmo-miR-927	TTTAGAATTCCTACGCTTTACC	22	36	+	tgcagcctttttgcTTTAGAATTCCTACGCTTTACCgttgccaagtagttgggcaaagcgtttggattctaaaacgaaataactgcca	1	-30.9	42	0.8
PN-isc-miR-278	TCGGTGGGATTTTCGTCCGTTT	22	36	+	gaagaacagtatcaagtgctacgcccggacgaacttcccagctcggccgacaatcaggggTCGGTGGGATCTTCGTCCGTTTgtatcgcttatacgaatattcaac	1	-44.6	51.9	0.8
PN-dme-miR-275-3p_R+1	TCAGGTACCTGAAGTAGCGCGCGT	24	36	+	gcagcgccgcgcgctactccggcgccaggactgtcctcaccgagTCAGGTACCTGAAGTAGCGCGCGGtgtctc	16	-41	68.9	0.8
PN-tca-bantam-3p_R-121AG	TGAGATCATTGTGAAAGCTGGT	22	34		tcggcttttaaacctcgagactagttttctcagtgatctgccagatattatttgaatttcTGAGATCATTGTGAAAGCTGATtttgtggatagcctcgact	4	-35.8	38.6	0.9
bmo-miR-279d	TGACTAGATTTTCACTTATCCT	22	33	+	ttcctcagacgatgagtgaccgtttagttcaagttgtcaattctTGACTAGATTTTCACTTATCCTctgcgggcac	1	-30.3	43.4	0.9
PN-bmo-miR-iab-8-3p	AGGATACATTCAGTATACGTACA	23	33	-	gtgtcatcttctgTTACGTATACTGAAGGTATACCGGAcaagaatcgcgcactcaggatacattcagtatacgtacagaaggcgacgc	1	-39.3	46.6	1
PC-5p-13964	CGCGGCGTGCGCGCGTTCGA	20	29	-	catggcgcgtgctgacaCGCGGCGTGCGCGCGGTCGActgtgcgcgcgcggctcagcgcggcctcg	0	-47.4	78.8	0.9
bmo-miR-305*_L+1R+1	AGGCGCTTGTTGGAGTACACTTA	23	28	+	cgaccgccgcacgcccATTGTACTTCATCAGGTGCTCTGGtgatcatagttccaggcgcttgttggagtacacttaccgtgtcggcggtta	1	-49.6	56	1
PN-api-miR-279a_R+2	TGACTAGATCCACACTCATCCAA	23	28	+	cgtcaatttctttcgatgagtggaggtttagtgcatgtttatttacaccaTGACTAGATCCACACTCATCCATggaagttgcga	2	-35.3	41.7	1
PN-dme-miR-283-5p_L-1R+4	AAATATCAGCTGGTAATTCTGGGA	24	27		tgctgtccagtcacgtagtcAAATATCAGCTGGTAATTCTGGGAtacttattatgcagcccaggattcttgctggtatccggttacgaactggctcgtcgcc	14	-35.9	49	0.7
bmo-miR-3327_R+1	AACAACAGGAATGTTATGTACA	22	26	-	agaacattttgggtaatgtataAACAACAGGAATGTTATGTACAgtatacagataattctatatgtaacgtttttgttgtcctaaattactctactacctcaact	1	-24.5	29.5	0.8
PN-tca-miR-998-3p_R+1	TAGCACCATGGGATTCAGCTCAT	23	24	+	tgcgtgggctcggtcgcgagctgcctcccgtgcggctgcagtgctcgcgtgTAGCACCATGGGATTCAGCTCACggccgctccccactaa	1	-55	67.8	0.9
PN-api-miR-2c-3p	TCACAGCCAGCTTTGATGAGCAA	23	24		ggagacaagagagcgagtggcatgcttttaccatcaaagctggtttgtcatagggcttcgactaTCACAGCCAGCTTTGATGAGCAAaattgtgtccggcat	21	-39.6	48	0.8
bmo-miR-745_R-21CT	TAGCTGCCTAGCGAAGGGCAA	21	23	+	tagttggttgcggctcatcgtgtggcagtttgctaggttagaatgcCAGCTGCCTAGCGAAGGGCAAcgaacaactgag	1	-33.9	53.2	0.8
PN-bmo-miR-2788-3p	CAATGCCCTTGGAAATCCCAAA	22	19	-	gccgtagaactggggtttcaaagcggtatgtgccttcgattatgCAATGCCCTTGGAAATCCCAAAcgtgctggcg	1	-28.8	52.6	0.7
PN-isc-miR-276_R+1	TAGGAACTTCATACCATGCTCT	22	19		aggggaagtcgcgctatcgcgagcggggtacggaggtcttactgtgagcgtcaagccagcTAGGAACTTCATACCATGCTCGctatggcagacgacacgt	1	-40.6	58	0.7
bmo-miR-277*_L-1	CGTGCCAGGAGTGCGTTTGC	20	17	-	ttgattacgcctcggggttcgtgccaggagtgcgtttgcaaagaggccgacatgtttgcgttattgcaatgttaacactgTAAATGCACTATCTGGTACGACAtcccggggcgtgtagcaac	1	-62.9	50.8	1
bmo-let-7*	CTGTATAGCCTGCTAACTTTCC	22	17	-	ggtactgccgtcggcttgtTGAGGTAGTAGGTTGTATAGtacggaaatacaacacataggtgcgactgtatagcctgctaactttccgagctgacggaatgaca	1	-49.5	48.1	1
bmo-miR-iab-4-3p_R-2	CGGTATACCTTCAGTATACGTA	22	16	+	gcgtcgccttctgtACGTATACTGAATGTATCCTGAgtgcgcgattcttgtccggtataccttcagtatacgtaacagaagatgacac	1	-36.6	46.6	0.9
bmo-miR-31_L+1R+19AT	AGGCAAGATGTCGGCATAGCTGT	23	16	+	gtcgagccggtggctgggaAGGCAAGAAGTCGGCATAGCTGTttgaataagatacacggctgtgtcacttcgagccagctcaatccgccggctttcttcaatttcaagatttgcggatgct	1	-51.1	52.1	0.8
PN-nvi-miR-2a_22GC	TATCACAGCCAGCTTTGTTGACC	23	16		gtggagatcgcgtcgctcacaaagtggctgttgtatgtcggatttctttggctcaTATCACAGCCAGCTTTGTTGAGCggtgagcgtcttcct	1	-39.3	51.6	0.8
bmo-miR-375_12CT	ACCCGAGCGGTTTGAGCAAACT	22	15	+	cagcaaggcgacccgagcggtctgagcaaactgtgacaatatctagTTTGTTCGCCCCGGCTCGTGTCGccaagcgtca	1	-39.9	58.2	0.9
PN-tca-miR-279d-3p_R-3	TGACTAGATCCATACTCGTCTA	22	15	+	ccagtgacttgatgatatttgtgggcgagtttgcttctggttcatgttttatattgatcaTGACTAGATCCATACTCGTCTGcagccatcaactcattctt	1	-38.9	40.6	0.9
bmo-miR-281*_R+2	AAGAGAGCTATCCGTCGACAGTTT	24	15	+	tctgttaatgAAGAGAGCTATCCGTCGACAGTATtgctgataaacactgtcatggagttgctctctttatgaacgga	1	-36.9	41.6	1.2
PN-api-miR-281-5p	AAGAGAGCTATCCGTCGACAGTAAA	25	15		AAGAGAGCTATCCGTCGACAGTATAatttttaactacactgtcatggagttgctctctttat	1	-25.3	37.1	1.1
bmo-miR-2755_R-2	CACCCTGTCAGACCATACTTG	21	14	-	tttggtgaagcaaggtggcctagcagagtgttttcaacaaagcttgCACCCTGTCAGACCATACTTGTTTtaactaacc	1	-25.8	44.3	0.7
PN-api-miR-8_R+217TA	TAATACTGTCAGGTAAAGATGTCTC	25	14		cgtcttacttgggcaggattagagtgacaattgatatgtcTAATACTGTCAGGTAATGATGTC	1	-17.8	39.7	0.7
PN-tca-miR-932-3p_R+1	TGCAAGCAGTGCGGAAGTGAGG	22	13	+	tgaggcttcaattccgtagtgcattgcagtgcatgctgccaccTGCAAGCAGTGCGGGAGTGAGGctgag	1	-34.9	57.1	0.9
PN-ame-miR-971_23GA	TTGGTGTTCTACCTTACAGTGAA	23	13		ggagagggagagagacgaggatgcaccggggccggttcactttaagttcgaataccaagcctgtctataaacagtTTGGTGTTCTACCTTACAGTGAGtcgaccgtggtatcgtcgacgttccaaca	1	-49.3	51.2	0.8
bmo-miR-927*_R+3	CAAAGCGTTTGGATTCTAAAAC	22	12	+	tgcagcctttttgcTTTAGAATTCCTACGCTTTACCgttgccaagtagttgggcaaagcgtttggattctaaaacgaaataactgcca	1	-30.9	42	0.8
PN-dme-miR-252-5p_R+1	CTAAGTACTAGTGCCGCAGGAGT	23	12		tgtgccgtctacttaccaagttcgctttcCTAAGTACTAGTGCCGCAGGAGTtaggttcgtgtccgcaatacctcctgctgcccaagtgcttattaaagcggcgagttgcccagca	8	-35.4	52.6	0.6
PN-dmo-miR-307_R+3	TCACAACCTCCTTGAGTGAGTGA	23	12		tttggttgtggtgtagttttccaaacaaatatgatcaatttcggtcactttctgttttcgTCACAACCTCCTTGAGTGAGTGAagtagcgaaagataattc	8	-17.7	37.6	0.5
PN-tca-miR-750-3p_R-713C-	CCAGATCTAACTTTCCA	17	11		agaaagcaaagggcccttgggtggaaggttggatcttcgcatgattcaagttgCCAGATCTAACTcTTCCAtatgacggtcatttgccaaca	1	-36	46.7	0.8
bmo-miR-929_L+2R-1	AAATTGACTCTAGTAGGGAGTC	22	11	+	tgttAAATTGACTCTAGTAGGGAGTCCgttccgcgcgactccctaatcgagtcaggttgacttctttgatgctaaatcgacg	1	-34.1	47.6	0.9
bmo-miR-3327*_22CT	ATATGTAACGTTTTTGTTGTCTT	23	11	-	agaacattttgggtaatgtataAACAACAGGAATGTTATGTACAgtatacagataattctatatgtaacgtttttgttgtcctaaattactctactacctcaact	1	-24.5	29.5	0.8
PN-bmo-miR-276_R-2	AGCGAGGTATAGAGTTCCTA	20	10		ggtgaagtgtgcagtaattagtgccaggtaggttagatttccagtgtctcgagttaatccgtcagcgaggtatagagttcctatgcgttcggataaaatattccaTAGGAACTTCATACCGTGCTCTtggattgcttggaagtcatcgagagggtaatggtggaagttcgtggctaatttgtaaatcatc	12	-58.7	43.7	0.7
PC-3p-48429	GTTGCTTAAGTAACTTTGTA	20	9	-	tatgtttaaatatgtagcaagttattaaaatgaaatcaaagttgtattttGTTTCTTAAGTAACTTTGTAtcttgaacttc	0	-11.4	22.2	0.6
PN-dme-miR-2a-3p_L-2R+1	TCACAGCCAGCTTTGATGAGCT	22	9		atctaagcctcatcaagtggttgtgatatggatacccaacgcataTCACAGCCAGCTTTGATGAGCTaggat	1	-32	44.4	1
bmo-miR-279c*_R+1	GGGCGAGTTTGCTTCTGGTTCAT	23	9	+	tgatatttgtgggcgagtttgcttctggttcatgttttatattgatcaTGACTAGATCCATACTCGTCTGCagccatcaa	1	-32.8	40	1
PN-aae-miR-31_1TA	AGGCAAGATGTTGGCATAGCTGA	23	9		cgagattttgggagattgaaggtcgtgtttgcagagtgaaattggcaactTGGCAAGATGTTGGCATAGCTGAaagttttgagtttagctattcaacttcttgtctatttttccaatttattgacaacgaagaggcgtttttccgtgat	2	-38.5	38.9	0.7
PN-api-miR-317_R+4	TGAACACAGCTGGTGGTATCTCAGA	25	9		gaggaatttcggctaccgggatacaccctgtgctcgctttgcattcgaaactagTGAACACAGCTGGTGGTATCTCAGTggccctaatccga	3	-37.1	52.2	0.8
PC-3p-53317	TGTTGAGTATTTTTTCAATA	20	8	-	attttgtaatttacgataacgaagaacattTGTTGAGTATTTTTGCAATAa	0	-10.3	23.5	0.9
bmo-miR-993b*_R-2	TACCCTGTAGATCCGGGCTTT	21	8	-	ggcacattcgtgatcTACCCTGTAGATCCGGGCTTTcgtaaaaaacaaatcgaaagctcgtctctacaggtatatcacggctggcccacgccaccttttctacaattagtcaagaactg	1	-46.4	47.1	0.8
PN-dme-let-7-5p_R+2	TGAGGTAGTAGGTTGTATAGTAA	23	8		acgatgcctgggTGAGGTAGTAGGTTGTATAGTAGggaatggaaattcgcgatatacgaagtccactgtacaacttgctaactttcccggtcgtcgacgc	13	-43.8	49	0.9
PN-nvi-miR-3477-5p	TAATCTCATTCGGTAACTGTGAG	23	8		tttggtagcgttggagtgggTAATCTCATGCGGTAACTGTGAGtgtgtgaattgtaaaagctcatattacctcgtggggtttcccacccgttaccatta	1	-45	45.5	1
PC-3p-64953	GCTCACTGCTCTCTCTGTCA	20	7	+	tactggcagaaataggcagggtggcggtatgtgcccgtacgaGCTCACTGCTCTCTCTGCCAcca	0	-25.7	58.5	0.7
PC-5p-66552	ATTGAAAGAATTCATTGGTA	20	7	-	aaacctagcattatatcggATTAAAAGAATTCATTGGTAaatgccttttgaatttgcaatcgaaccatgcctggcaa	0	-16.5	35.1	0.6
PC-5p-67715	TTCCGAAGATGTGTGTAGAAT	21	7	-	agtttagtgcgagTTCCGAAGATGTGTGTCGAATtatcgatatactatatactatatcgagatacacgatatcgatggagcagatacactaact	0	-27.5	37.2	0.8
PN-dme-miR-10-5p_22TC	ACCCTGTAGATCCGAATTTGTC	22	7		gtcgatttatgttctacatccACCCTGTAGATCCGAATTTGTTtgaatttatattaataacaaattcggttctagagaggtttgtgtggggcatttgttaac	15	-41.7	35.3	1.2
PN-bmo-miR-133-5p	AGCTGGTTGACTTCGGGTCAAAT	23	7	-	aaagcgagagcgttgttcgctttagctggttgacttcgggtcaaattgtcattttcatatcatTTGGTCCCCTTCAACCAGCTGTagttaacatctgcttt	1	-33.7	42.6	0.8
PN-dme-miR-8-5p_R+1	CATCTTACCGGGCAGCATTAGAT	23	7	+	cacacgacggagtaacggttcgCATCTTACCGGGCAGCATTAGAGtcctgtctatattttctaatactgtcaggtaaagatgtcgtccgcgctccacgttcgtc	15	-37.8	50	0.7
bmo-miR-970*_14CA	AGCCTTGCGTGTGATCTTATTGGTA	25	7	+	tggaggaatagacagagccttgcgtgtgctcttattggtagtgtgactgataatctaTCATAAGACACACGCGGCTCTgtctgactccagcg	1	-47.2	48.9	1
PC-5p-72374	TAACGGATTCACCACTCCA	19	6	-	TAACGGATTCACCACTCCAagaattggagccaatcaattcttgcggagaactgtgaatgcgcaa	0	-21	45.3	0.7
PC-3p-78683	GCATCGGTAGGGGAGCGTTC	20	6	-	ttttttaacgttctgagatagcgtaaaaattaactcaagtttggaacagcgcccctagcgGCAACGGTAGGGGAGCGTTCcaactccatactttgagttaacttttacgctatcaataatgttaaaaaactc	0	-64.2	39.4	1.2
PC-3p-77370	TAATGGAATTAAACTTTAGT	20	6	+	taaaaatacttaaggtattaattttatgTAATGGAATTAAACATTAGTgtttggt	0	-8.4	20	0.8
PN-bmo-miR-2779_L+1	CATATCCGGCTCGAAGGACCA	21	6	-	ttgctggttTATATCCGGCTCGAAGGACCAtatgttgcgttgtggtaattgagcgtggactgtatttgttatt	1	-20.2	42.5	0.7
PC-5p-69774	GTCAACGTCCATACCATGTTT	21	6	-	tcgttcGTCAACGTCCATACCATGTTGaaaacaccggttctcgtccgatcaccgaagttaagcaacatcgggcgtggtcagtacttgga	0	-22.6	50.6	0.5
bmo-miR-252*_9CT	CCTGCTGCTTAAGTGCTTATCA	22	6	-	aactaaaccttgttcCTAAGTACTAGTGCCGCAGGAGcgttttgtagtatctcctgctgcctaagtgcttatcaatgagggttta	1	-31.8	43.5	0.9
PN-ngi-miR-993-5p	TACCCTGTAGATCCGGGCTTTG	22	6	+	ttcgtgatcTACCCTGTAGATCCGGGCTTTTgtagattaattacatcagaagctcgtctctacaggtatctcacggc	1	-34.2	45.5	1
PN-dme-miR-308-3p_L+1R-1	TAATCACAGGATTATACTGTGA	22	6		ctcgcagtatatttttgtgttttgtttcgttttgcaaatcAAATCACAGGATTATACTGTGAg	9	-23.5	33.3	1.1
PN-aae-miR-13_R-1	TATCACAGCCATTTTGACGAGT	22	6		tgctcgtggtcaggtcgtaaaaatggttgtgccgtgtcgatttaagaaaagttcaTATCACAGCCATTTTGACGAGTttgaccactcttgagca	19	-38.1	43.6	0.9
PN-bmo-miR-137-5p	ACGTGTATTCTTGGGGAATTAAC	23	6	-	taacacgcttggaggtcacgcgtattcttggggaattaacacatatgtgagatgTTATTGCTTGAGAATACACGTAGctgacaaggagta	1	-30	42.2	0.8
PN-api-miR-307	CCACAACCTCCTTGAGTGAGCGA	23	6		ctagtttcccggcagtcgatcactcactcaacctgggtgtgatgcttatttgaatcaTCACAACCTCCTTGAGTGAGCGAccgattgatgg	2	-36.9	49.5	0.8
PN-dme-miR-306-5p_L+1	TTCAGGTACTTAGTGACTCTCAA	23	6		gtccacttggtagCTCAGGTACTTAGTGACTCTCAAtgcatttgacattttgggagccactttgtgcctgggccatcagtgcgac	11	-41.9	50.6	1
PC-3p-71673	AATGATTATAAAAGATTATTTAA	23	6	+	ttcttttaaagatagggttagatagatttaataatttaatttaaggttttcgaacattatAATGATTATAAAAGATATTTAAatattttcaagagagata	0	-15.8	18	0.9
PN-bmo-miR-2790*-5p	TGTGTTACAATTATATTTGGATAA	24	6	-	CAATTCTATTTGGATAAagaacaattcttaaaaatatataataatagttgacttcagttgtgttaagaactgtattttgtccaaatagaaaattg	1	-27.6	23.2	1.3
PN-isc-miR-7_L+1R+1	TTGGAAGACTAGTGATTTTGTTGTT	25	6	+	atcgcttcgtgttgtATGGAAGACTAGTGATTTTGTTGTTtttgttgactaacaagaaatcactaatctgcctacaaagcgacagcata	7	-31	37.1	0.9
bmo-miR-750*_R-6	AGTTGGACAGGGGATC	16	5	-	cttcatgtctgagttggacaggggatcttgacagtttcatggttcgctgCCAGATCTATCTTTCCAGCTCAcgcgtgga	1	-30.2	50.6	0.8
bmo-miR-3281_L-5	ATGTCGGTGTGGCGTGT	17	5	+	aaagtcAGTCGATCCTAAGCTCAAGGAGAGAtcttatgtcggtgtggcgtgtaatttttttgttttaaataaaaaaaccactcaccatcagacgggccaggtggatcttcttagaagagca	1	-28.2	41.3	0.6
PC-5p-81253	TATCCCACCGCTGTCACCA	19	5	+	ttataatagtttcCATCCCACCGCTGTCACCAcaaaatgtagggtgcgatgtgagtttgttagtt	0	-16	41.5	0.6
PN-isc-miR-317_R-5	TGAACACAGCTGGTGGTATA	20	5		ttcgacatggcctcgcctgacagtgtaccaccctgagttcccacgtgcgtttgcccagtgTGAACACAGCTGGTGGTATAtcagtcagtcgcggcatctac	1	-42.5	56.4	0.7
PC-3p-85161	TCTAATATGGCAGATTATAT	20	5	-	gaacattcatataatgaactaccaattttaagaaattTCTAATATGGCAGACTATATgtaatggat	0	-8.4	25.8	0.5
bmo-miR-33	GTGCATTGTAGTTGCATTGCA	21	5	+	taaagcgagaGTGCATTGTAGTTGCATTGCAccggttccattaacgtgcaatatgactacaaggcaaatcccgaattagt	1	-24.9	42.5	0.7
bmo-miR-3286*_L+1R-3	CAACTATTGGTCACTGCACAG	21	5	+	atgattggcgaataatcgaagcccaaaacaactattggtcactgcacaggaatagtgaaacctgcatactcTTGTGCGTGTTCCAATAGTTATtgtgggtgcttcaaaatcgacatgtca	1	-40.5	41.7	0.8
PN-dme-miR-316-5p_L+1	TTGTCTTTTTCCGCTTACTGGCG	23	5		aaattctagtcgatTTGTCTTTTTCCGCTTACTGGCGtttaattcaaacaacgacaggaaagggaaaaaggcgtatttactatgagttt	9	-27.2	36	0.9
PN-dme-miR-996-5p_L+1	TGCGAACATGGATCTAGTGCACG	23	5		tctgactctattttgtcGGCGAACATGGATCTAGTGCACGgtggttcatgattaagttcgtgactagatttcatgctcgtctattaagttgggtcag	1	-36.1	43.3	0.9
PN-bmo-miR-2813-3p	TTAGTAGTTTTGATGTTGTTTTGA	24	5	+	ccaagccaaattctagattaagccgttggaaagacgtcaccagtgacgaaatcctacggtttTTAGCAGTTTTGATGTT	1	-20.8	41.8	0.6
PN-dme-miR-5-5p_L+1	TAAAGGAACGATCGTTGTGATATG	24	5		gctAAAAGGAACGATCGTTGTGATATGcgttcattaaatcgttacatatcacagtgattttcctttatagcgc	11	-26.9	37	1
PN-dme-miR-305-5p_L+1R+1	TATTGTACTTCATCAGGTGCTCTGG	25	5	+	CATTGTACTTCATCAGGTGCTCTGGtgatcatagttccaggcgcttgttggagtacactt	14	-28.1	46.7	1
bmo-miR-2733b_R-511CT	TCACTGGGTGTGTGATG	17	4	-	taacattctaTCACTGGGTGCGTGATGattgtggtagagattttcacataacgccaccatcacatgtgacatctctcctgtctctctgtaatgcagtcatcatactcacagttgatatgtttgacattc	1	-32.3	41.1	0.6
PC-3p-119561	TGTTCAATATTTAATTGTT	19	4	-	gggtatattcaagatttaataattttgttaattggataattcgaaaatagaaGGTTCAATATTTAATTGTTgaagtttttttgaatataatt	0	-19.3	19.6	1.1
PC-3p-112314	GTATCCCACTTCTGACACCA	20	4	+	tgatggctcggatttgagataccagaatctttgacggtctgtgtcagatttcttctctgGTATCCCACTTCTGACACCAatt	0	-27.1	43.9	0.8
PC-3p-105436	TTGGGGTCGGATGGCCGTGT	20	4	-	gtacatatgtaaccatttttgtcagtctctggtacccataatacagggaatcctaaaTTGGGGTCGGATGACCGTGTgtgagttgaatatgccc	0	-21.3	43.6	0.5
PC-5p-103300	CTTCGTCCGATGATTGTTGG	20	4	+	aaataaaactcagcattcCTTCGTCCGATGATTCTTGGagtaatcataaattcaatcattccttcatcaaacgaggcttgtggagagtattaagc	0	-19.8	36.8	0.6
PC-3p-115730	AATTTTTTATTATATAGATA	20	4	-	tagctatatgaaggaaatataagtttgattaactttAATTATTTATTATATAGATA	0	-8.3	16.1	0.9
PC-3p-121762	CAAATTAATGCTTAATTTAA	20	4	+	aactgttagagtagctttaattcagcCAAATTAATGTTTAATTTAAtaata	0	-7	21.6	0.6
PC-3p-100716	TGTTTTAATAATTTTGCCAA	20	4	+	tcaaagcaacgcagatttatgacttaatagtttaaaTGTTTTAATAATTTTGCTAAgtttaat	0	-7.6	22.2	0.5
PC-3p-104145	TGGCACCTCGATGTCGGCTC	20	4	+	ccaagcggggcagacagcgagcgtatgctccgccgtgtgcaggtcgtatcgacaatggTGGCACCTCGTTGTCGGCTCagctcct	0	-35.2	63.5	0.7
PC-3p-122602	GTCAATGCCAGCGCTTCGTA	20	4	+	ggtatggatgcggcgggaccagagaaaaatcactcaggGTCAATGCCAGCGCTTCGTTaa	0	-18.5	53.3	0.6
PC-5p-119549	TTCAGTGAGTGTCGAGATGG	20	4	+	tttgtccgattTTCAGTGAGTGTCGCGATGGccagtgaccacgttgctcagttattgttcggacttt	0	-21.8	47.8	0.7
PN-dme-miR-9c-5p_R-1	TCTTTGGTATTCTAGCTGTAG	21	4	+	ggtcgcgggccgtcTCTTTGGTATCCTAGCTGTAGgcgtgcgcggccctaaagttatggtaccgaagttacggctcgtgacg	10	-49.2	59.8	1
PC-5p-109568	ATTTAACTGTGATAAACTACA	21	4	+	tgcctgactgcgttagcaATTTAACTGTGATAAACTACCgcattaaagctagattctcgcaactaaatgatgtttcacagttgatggtcgctacagac	0	-20	40.8	0.5
bmo-miR-2796-5p_R+1	AGGGGTTTCTTTCGGCCTTCAG	22	4	+	tacggtcagcaggggtttctttcggccttcagatgcgtcatatcctGTAGGCCGGCGGAAACTACTTGCcgactctact	1	-35.3	54.4	0.8
bmo-miR-1a*_R+1	CCGTGCTTCCTTACTTCCCATA	22	4	-	agccttgcgcaagttccgtgcttccttacttcccatagtcattgtaatcataTGGAATGTAAAGAAGTATGGAGctgcgcgggcg	1	-42.3	48.2	1
PN-cqu-miR-279_21AT	TGACTAGATCCACACTCATTTA	22	4		agaaaatgaaaaaatttcctgaatttgccaaatgagtgaaggtctagtgcacagaaaatgaaattgTGACTAGATCCACACTCATTAAgtacgttcaggt	14	-35.7	35	1
PC-3p-106430	TTATATTAAAACTATATAACTC	22	4	+	aactgtatagctgtgtaaataaacgtaaatttaaattttaaaaaaTTATATTTAAACTATATAACTC	0	-5.3	16.4	0.5
PN-bmo-miR-210-5p	AGCTGCTGGCCACTGCACAAGAT	23	4	+	aatgaagtccaaagcagctgctggccactgcacaagattagtcaagtttatactCTTGTGCGTGTGACAGCGGCTATtgcgggcatttcatt	1	-38.1	46.7	0.9
PN-tca-miR-965-3p_R+1	TAAGCGTATAGCTTTTCCCCTTT	23	4		gaggaaaagttataacggttatgttcataataacagtcgTAAGCGTATAGCTTTTCCCCTT	1	-19.7	36.1	0.9
PN-dsi-miR-965*_R+1	TAAGCGTATAGCTTTTCCCCTTA	23	4		gacaatattgctcaacattttggggggtaaaactgtacgttatatgtgcccttctgtgatattcaTAAGCGTATAGCTTTTCCCCTTAaaagttagagctattgcaa	1	-34.8	37.4	0.9
PC-3p-100864	TTTTCAATTACTTGTGTATGTAC	23	4	-	gattactttgcttataggtcattaaaaaccgtaaaatgaaaatagtTTTTTAATTACTTGTGTATGTACat	0	-7.5	23.9	0.4
PN-tca-miR-190-5p_L+2R+1	TCAGATATGTTTGATATTCTTGGT	24	4		gggtgattccggTGAGATATGTTTGATATTCTTGGTtgttaaattttatattatcacccaggaatcaaacatattattactgtggtcatcatgagacttcg	10	-36.3	34.7	1
PN-api-miR-281_R+3	TGTCATGGAGTTGCTCTCTTTACT	24	4		AAGAGAGCTATCCGTCGACAGTATAatttttaactacactgtcatggagttgctctctttat	1	-25.3	37.1	1.1
PC-5p-152342	ATAACGGTTTTTTCGTCA	18	3	+	aaaaattcgtatATAACGGTTTTTTCGTCAgaatatgacgaaattatatattaattaac	0	-12.8	22	1
PC-3p-146927	TATATTATATATATCGAGG	19	3	-	caattcacaaatacttgtttatagtgctaattatttTATATTATATATATCGAGTggtgaaaga	0	-11.2	23.4	0.7
PC-5p-153083	TTTATATAGCTGACCCGGA	19	3	+	gtataTTTATATAGCTGACCCGGCagacttcgtagtgcctcagtcgataaataaaa	0	-12.7	39.3	0.6
PC-3p-165826	TTATATTATTCACGTTGTT	19	3	+	atattggtattggaactcgtacgcttgaaatggaagcctatataatttctttgTTATATTATTCACGTTGTAtagttctttttaccgacct	0	-20.6	31.9	0.7
PC-5p-129084	ATTAGTTTATGTATTTGTTA	20	3	-	taaATTAGTTTATGTAGTTGTTAgtattctatcccctccttatttacaatctaggatggaatctagcaggtgcatctagtatc	0	-22.6	33.7	0.8
PC-5p-136871	TCATAGGCAGTGGCTTGGTT	20	3	+	tcaTCGTAGGCAGTGGCTTGGTTtatcccctggcattgctgatttctatgaacg	0	-12.6	48.1	0.5
PC-3p-145950	TCATCCGGCTCGAAGGACCA	20	3	-	actggcctgaccgtgttgatgctggtattcttgagtaTCATCCGGCTCGAAGGACCAtg	0	-17	52.5	0.5
PC-3p-155284	ACCTTCGGCATAGCAGTCAG	20	3	+	tagggttttgggggacttagaaaagcgcctgtcacttatttggaatgagaataaaacccACCTTCGGCCTAGCAGTCAGgatgctaactaagtgccacctaaccagt	0	-30	46.7	0.6
PC-3p-133998	AATTTACTATTAGGGTTGGT	20	3	+	caaacgaactctagtaataaccaAATTTACTATTAGGGTTTGTagt	0	-14.1	30.4	1
PC-5p-184206	CTATGTATTTGTGTAGATAT	20	3	+	gttgtgtagCTATGTATTTATGTAGATATtatatctgtatcaagatatatgtgtatcaacatatatgtacattaatacatgta	0	-22.6	24.1	1.1
bmo-miR-2795_R-211GT	CAAGTTTGGTTATACGCGGGC	21	3	-	cgtccccacaCAAGTTTGGTGATACGCGGGCgcagttttagtggcccgacatcgctcgctctttcttcgttacgt	1	-17.7	56	0.4
PC-3p-176068	TAACGCAGTCAGGCACCGTGA	21	3	+	atttacggctagctttaatgcggtagtttatcacagttaaattgcTAACGCAGTCAGGCACCGTGTat	0	-18.8	41.2	0.7
bmo-miR-316_3GA	ACAGCAAAGTGAAAAGGTCTCC	22	3	+	tgcataaattTGTCTTTTTCCGCTTTGCTGCTGatttttttcgtacgtcaacggcaaagtgaaaaggtctcctttatgagaa	1	-24.2	37.8	0.8
bmo-miR-281_L-2R+24GA	TATCATGGAGTTGCTCTCTTTA	22	3	+	tctgttaatgAAGAGAGCTATCCGTCGACAGTATtgctgataaacactgtcatggagttgctctctttatgaacgga	1	-36.9	41.6	1.2
PN-aae-miR-87	GTGAGCAAATTTTCAGGTGTGT	22	3	+	agaagttcggtacactaatgggcctgaatcgttgctcagacctgtattttcgaccagGTGAGCAAACTTTCAGGTGTGTtagtgccggctggt	2	-37.7	49.5	0.8
PN-tca-miR-92a-3p_L+1R+1	TATTGCACTAGTCCCGGCCTAT	22	3		cgctttcagtagtccgtgatgcgtgacaatatttagtttttttcgaaTATTGCACTAGTCCCGGCCTATtgagggcgc	1	-31.2	46.2	0.9
PN-dmo-miR-124_R-122AC	TAAGGCACGCGGTGAATGCCAC	22	3		aagacacacagttctcctcgtgttcattgttgtgccttttgtattattgaattcggatcaTAAGGCACGCGGTGAATGCCAAgagcacggcccaacattcg	15	-25.9	46.5	0.6
PN-dme-miR-100-5p	AACCCGTAAATCCGAACTTGTG	22	3		ccattaacagaAACCCGTAAATCCGAACTTGTGctgttttatatctgttacaagaccggcattatgggagtctgtcaatgcaaacaactggtttttggca	3	-26.9	41	0.7
PC-3p-178382	TATTTTCACTGTATTGAATGCA	22	3	+	ctttgtatttattttggtagtgttttaatttaactagtctttgtaaatattaaaTATTTTCACTGTAATGAATGCAtaa	0	-12.3	20.3	0.8
PN-bmo-miR-989-5p	GCCATTACCTCACAGTCACGTGG	23	3	+	ggttcagggttgaaatggccattacctcacagtcacgtggtcatgatggtacaacGTGTGATGTGACGTAGTGGAAGtctcgacctggata	1	-36.8	49.5	0.8
PN-api-miR-184b_R+119AG	TGGACGGAGAACTGATAAGGGAT	23	3		ctttatcattctctggtcttgtgtgaattttatactacTGGACGGAGAACTGATAAAGGA	1	-21.3	36.7	1
PN-dme-miR-263b-5p_L+1R+2	TCTTGGCACTGGGAGAATTCACAG	24	3	+	aaagccgacgctgttCCTTGGCACTGGGAGAATTCACAGgagttgtaattcatacccgtgaatttcccgatgccttagctcagtgtggtcac	10	-36	50	0.8
PN-dme-miR-286-3p_L+1	TTGACTAGACCGAACACTCGTGCT	24	3		aaaattgaatggcgattgtcggtatagtctctttttccaaaaatcttgtttgtttttgccaatctaataagaaaGTGACTAGACCGAACACTCGTGCTataattttaa	11	-25.8	32.4	0.7
PC-3p-152972	TGAAACTGGCCTCATCGGTCCACA	24	3	-	catgtggatttttttgaagccacagatgttcattgcggtggttcgtataccctgatcttgTGAAAGTGGCCTCATCGGTCCACAtaat	0	-28.7	44.3	0.7
PN-ame-miR-263_L-3R+4	AATGGCACTGGAAGAATTCACGGGG	25	3		agcttggactctgtaAATGGCACTGGAAGAATTCACGGGGgatttaagaaacgggcccgtggagctcccgtgtcatacacagcgtccggct	1	-40.2	54.9	0.8
PN-dme-miR-277-3p_R+2	TAAATGCACTATCTGGTACGACATT	25	3		tagttttggagtgcgtgtcagaagtgcatttacataggtatttcccgtttagcagtatttgTAAATGCACTATCTGGTACGACATTccagaatca	1	-41	38.9	1.1
PN-dme-miR-87-3p_L+1R+3	TTTGAGCAAAATTTCAGGTGTGTGA	25	3		catatttcattcgcgcctgtatcttgctgaaccgtagccataatggtctttcatcccgGTTGAGCAAAATTTCAGGTGTGTGAgaaatttgttaagca	11	-31.3	41.8	0.8
PC-5p-138204	TTACATATGAAATTGGCGTTTTCTA	25	3	-	aaagttaacaaaatattaagattcTTACATATGAAATTGGCGTTTTGTAcgggaggaatataaagccattttcttttttgtaaaatgtatttaattaataaa	0	-14.2	22.5	0.6

## Sheet: Table lengend
Definition of miR_name:
cluster gp1a & gp1b: The miR_name is composed of the 1st known miR name in a cluster, a underscore, and a matching annotation:
such as L-n means the miR_seq (detected) is n base less than known miR_seq in the left side;
R-n means the miR_seq (detected) is n base less than known miR_seq in the right side;
L+n means the miR_seq (detected) is n base more than known miR_seq in the left side;
R+n means the miR_seq (detected) is n base more than known miR_seq in the right side;
3CA means the C at position 3 of known miR_seq is changed to A in the miR_seq (detected);
if there is no matching annotation, the miR_seq (detected) is exactly same as known miR_seq.
cluster gp1c, gp2 & gp3: the miR_name is similar to that in gp1a & gp1b, but with a prefix PN-.
cluster gp4: the miR_name is composed of 3 parts, PC, 5p or 3p, index of sequ seq. PC means 'Predicted Candidate'.
Definition of MFEI: MFEI = -dG*100/mirLen/CG%.	Reference: Cell. Mol. Life Sci. 63 (2006) 246-254.
Criteria:
	1. number of allowed errors in one bulge in stem: <= 12
	2. number of basepair (bp) in stem region: >= 16
	3. free energy (dG in kCal/mol): <=-15
	4. length of hairpin (up and down stem + terminal loop): >= 20
	5. length of terminal loop: <= 130
	6. number of allowed errors in one bulge in mature region: <= 8
	7. number of allowed biased errors in one bulge in mature region: <= 6
	8. number of allowed biased bulges in in mature region: <= 4
	9. number of basepair (bp) in mature or mature* region: >= 12
	10. percentage of small RNA in stem region (pm): >= 80%
	11. number of allowed errors in mature region: <=7
