# Supplementary material for: Identification and Developmental Profiling of microRNAs in Diamondback Moth, Plutellaxylostella (L.)
Source: PLoS One. 2013 Nov 13;8(11):e78787. doi: 10.1371/journal.pone.0078787 (PMC3827265; doi:10.1371/journal.pone.0078787)
Supplement: Table S2 — Predicted P. xylostella miRNAs using its own genome data as reference. (XLS) [file pone.0078787.s005.xls]

## Sheet: Table legend
Index	Item	Description
A	miR_name	The miR_name is composed of the 1st known miR name in a cluster, a underscore, and a matching annotation: such as
		L-n means the miRNA_seq (detected) is n base less than known rep_miRSeq in the left side;
		R-n means the miRNA_seq (detected) is n base less than known rep_miRSeq in the right side;
		L+n means the miRNA_seq (detected) is n base more than known rep_miRSeq in the left side;
		R+n means the miRNA_seq (detected) is n base more than known rep_miRSeq in the right side;
		2ss5TC13TA means 2 substitutin (ss), which are T->C at position 5 and T->A at position 13
		if there is no matching annotation, the miRNA_seq (detected) is exactly same as known rep_miRSeq.
		New discovered 5p/3p sequence has been annotated as “p3/p5” which is directly differentiate with the reported sequences,
B	miR_seq	is a read at 5' or 3' of maximum mapped score in each cluster.
E	len	miR_seq length
F	#copy of the miRNA	miR_seq copy number
G	group	gp1a: Reads were mapped to hsa miRNAs/pre-miRNAs in miRbase and the pre-miRNAs were further mapped to genome & EST.
		gp1b: Reads were mapped to mammalia (except for hsa) miRNAs/pre-miRNAs in miRbase and the pre-miRNAs were further mapped to genome & EST.
		gp1c: Reads in gp1a or gp1b were mapped to genome & EST (but different from the locations in gp1a & gp1b) and the extended genome sequences from genome form hairpins.
		gp2a: Reads were mapped to mammalia miRNAs/pre-miRNAs in miRbase and the mapped pre-miRNAs were not further mapped to genome, but the reads (and of course the miRNAs of the pre-miRNAs) were mapped to genome. The extended genome sequences from the genome loci may form hairpins.
		gp2b: Reads were mapped to mammalia miRNAs/pre-miRNAs in miRbase and the mapped pre-miRNAs were not further mapped to genome, but the reads (and of course the miRNAs of the pre-miRNAs) were mapped to genome. The extended genome sequences from the genome loci may not form hairpins.
		gp3a: Reads were mapped to mammalia miRNAs/pre-miRNAs in miRbase and the mapped pre-miRNAs were not further mapped to genome, and the reads were not mapped to genome, either.
		gp3b: Reads were mapped to mammalia miRNAs/pre-miRNAs in miRbase and the mapped pre-miRNAs were not further mapped to genome, but the reads were mapped to genome.
		gp4a: Reads were not mapped to mammalia pre-miRNAs in miRbase. But the reads were mapped to genome & the extended enome sequences from genome may form hairpins.
		gp4b: Reads were not mapped to mammalia pre-miRNAs in miRbase. But the reads were mapped to genome & the extended genome sequences from genome may not form hairpins.
G	strand	strand "+" or "-"
K	type	is 5' or 3', which means the cluster appears at 5' or 3' end
		Criteria:
		1. number of allowed errors in one bulge in stem: <= 12
		2. number of basepair (bp) in stem region: >= 16
		3. free energy (dG in kCal/mol): <=-15
		4. length of hairpin (up and down stem + terminal loop): >= 50
		5. length of terminal loop: <= 20
		6. number of allowed errors in one bulge in mature region: <= 8
		7. number of allowed biased errors in one bulge in mature region: <= 4
		8. number of allowed biased bulges in in mature region: <= 2
		9. number of basepair (bp) in mature or mature* region: >= 12
		10. percentage of small RNA in stem region (pm): >= 80%
		11. number of allowed errors in mature region: <=7
L	dG	Free energy
M	hairpinLen	pre-miRNA length
N	CG%	GC Content
O	MFEI	MFEI = -dG*100/mirLen/CG%. Reference: Cell. Mol. Life Sci. 63 (2006) 246-254.

## Sheet: Total of 348 miRNAs
miR_name	miR_seq	Identified using B. mori genome as reference	Reported by Etebari et al (2013)	len	#copy of the miRNA	group	strand	pre-miRNA sequence	mapped mir numbers in miRbase	type	hairpinLen	CG%	dG	MFEI
bmo-miR-1a-3p	TGGAATGTAAAGAAGTATGGAG	bmo-miR-1a		22	36588	gp1b	-	agcctagcgctagttCCGTGCTTCCTTACTTCCCATAgtgcttatcgatcgtaTGGAATGTAAAGAAGTATGGAGctgcgcgggcgtgacccc	5	3'	84	52.7	-42.2	0.9
dpu-miR-8	TAATACTGTCAGGTAAAGATGTC	bmo-miR-8	YES	23	24426	gp3a			20	3'	86	41.8	-26.9	0.7
dme-miR-308-3p_2ss12TA19TC	AATCACAGGATAATACTGCGAG	bmo-miR-308		22	20798	gp2b	-	atgcgcagtattattccagtgaatgtgtttcagctacAATCACAGGATAATACTGCGAGtg	14	3'	54	41	-25.1	1
dpu-bantam_R-1	TGAGATCATTGTGAAAGCTGAT		YES	22	17107	gp3a			17	3'	93	38.6	-35.8	0.9
dme-miR-100-5p_1ss9AG	AACCCGTAGATCCGAACTTGTG	bmo-miR-100	YES	22	14246	gp2b	-	taaactggAACCCGTAGATCCGAACTTGTGcgttgacgacgtcggggcggcgccacttgcgactaattagtcgcgcgaccaaaactcgcgactttttagtcgcagtcgcgcgacagcccctcaCAAGTTTGGTTATACGCGGGCacagta	17	5'	146	56	-73.9	0.9
dme-miR-276a-3p	TAGGAACTTCATACCGTGCTCT	PN-bmo-miR-276*	YES	22	13439	gp2b	+	taaccactAGCGAGGTATAGAGTTCCTACgtgatgatattgTAGGAACTTCATACCGTGCTCTtgggaa	36	3'	63	43.5	-29.9	1
bmo-miR-9a-5p	TCTTTGGTTATCTAGCTGTATGA	bmo-miR-9a	YES	23	6895	gp1b	-	agtagattggttaattaTCTTTGGTTATCTAGCTGTATGAgtaatatagacatcaTAAAGCTAGGTTACCGGAGTTAagtgccgtcta	1	5'	86	35.2	-31.7	1
hme-miR-277_R+1	TAAATGCACTATCTGGTACGACA	bmo-miR-277	YES	23	6733	gp1b	+	ctcggagttCGTGCCAGGAGTGCGTTTGCaaagcacgctacaagtttgcgttattgcaaagttgacactgTAAATGCACTATCTGGTACGACAccccggg	2	3'	100	51	-49	1
bmo-miR-306a-5p_1ss1TC	CCAGGTACTAGGTGACTCTGA			21	6250	gp2b	-	taacgcaggtccattCCAGGTACTAGGTGACTCTGAgtggttgaatatctcagagctgtctggtgcctcaacatggatctcggta	4	5'	79	49.4	-35.6	0.8
dme-let-7-5p_R-1	TGAGGTAGTAGGTTGTATAG	bmo-let-7_R-1	YES	20	6100	gp2b	-	ctcggccagcTGAGGTAGTAGGTTGTATAGtacagtattacaccgaacgggggaCTGTATAGCCTGCTAACTTTCCtggccagt	20	5'	78	51.2	-38.3	0.9
dme-miR-279-3p_2ss11CT21AG	TGACTAGATCTACACTCATTGA	bmo-miR-279b	YES	22	6053	gp2a	+	ctatatacatgcagcgagtgggtgtaagtctagtgcacagtttttaattttgTGACTAGATCTACACTCATTGAttgcattatgatt	22	3'	81	35.6	-33.9	1.1
dme-miR-278-3p_2ss10CT11TC	TCGGTGGGATCTTCGTCCGTTT	bmo-miR-278	YES	22	5615	gp2a	-	gaagcgaatgaaacaaagaagaaagtatcaagtgctacgcCCGGACGAACTTCCCAGATCGGCCggtgctcgggTCGGTGGGATCTTCGTCCGTTTgtatcgcttatacgtgtgttctacctttcaccactgcgcact	19	3'	132	52.2	-50.7	0.7
bmo-miR-279a_R+3	TGACTAGATCCACACTCATCCA	bmo-miR-279a_R+3	YES	22	5097	gp1b	-	aagagtcaatttctttcGATGAGTGGAGGTTTAGTGCATGttcttggtacaccaTGACTAGATCCACACTCATCCAtggaagttgcga	2	3'	82	43.2	-33.4	0.9
dme-miR-79-3p_L+1R-1	ATAAAGCTAGATTACCAAAGCA	bmo-miR-79_L-3R-1	YES	22	5095	gp2b	-	gaagactaacgaagcaccgcgccggcgCTTTGGCGATTTAGCTCCATGAcgtgtcgcaggctcATAAAGCTAGATTACCAAAGCAccgtccgtgctggtactacggtcggc	19	3'	105	56.8	-43.7	0.7
dme-miR-2a-3p_3ss18AT22GC23CT	TATCACAGCCAGCTTTGTTGACT			23	4877	gp2a	-	atattgaatccggtgaaggcagcaaagcggctgtgacttatgtcttccatatcaTATCACAGCCAGCTTTGTTGACTttactgatttgaatt	62	3'	86	40.2	-40.9	1.1
ame-miR-3477_2ss10GT11CT	TAATCTCATTTGGTAACTGTGAG	PN-tca-miR-3477-5p_R-1		23	4799	gp2b	+	ccagtcTAATCTCATTTGGTAACTGTGAGgcttatacaggagactgacagctgtcaaatatcaccgtgacagctgtcaaactctactcagattaccatatggggtttgacagt	4	5'	107	43.4	-45.2	0.9
bmo-miR-279c-3p_R+1	TGACTAGATCCATACTCGTCTGC	bmo-miR-279c_R+1		23	4507	gp1b	+	tgacttgatgatatttgtGGGCGAGTTTGCTTCTGGTTCATgtattattgatactcaTGACTAGATCCATACTCGTCTGCagccatcaactctatct	3	3'	91	40.2	-34.9	0.9
bmo-miR-750-3p_R+2_1ss10TA	CCAGATCTAACTTTCCAGCTCA	bmo-miR-750_R+210TA		22	4083	gp2b	+	caaggctccacgtctgAGTTGGACAGGGGATCTAGACAgttcgcaacatacttctgCCAGATCTAACTTTCCAGCTCAcgcgtggagccaac	5	3'	86	53.3	-44.8	0.9
bmo-mir-6497-p5_1ss10CG	GGGTTTGGAGGGGAAGCGGAT			21	3893	gp2b	-	cttcggaataaggattggctctgaggaccggggcgtgtcGGGTTTGGAGGGGAAGCGGATgcggccggtgccgggcctggtcgatgcccgttcacgcgggcggactctgggcccgcgctccggcgttccgcggatcctcctagccgtaaggccgtgtcggtttcgtctcgtgc	3	5'	95	68.8	-92.2	0.8
dme-miR-9c-5p_R-7_1ss11TC	TCTTTGGTATCCTAG			15	3777	gp2a	-	tgaagctgcatgggcgcggctcggcTCTTTGGTATCCTAGctgtaggcgtttacgaagcggccTAAAGTTATGGTACCGAAGTCccgggcctcgccattcgctacg	13	5'	104	58.5	-54.2	0.9
dme-miR-184-3p	TGGACGGAGAACTGATAAGGGC	bmo-miR-184_L-2	YES	22	3542	gp2b	+	ataatgtattgacgggcccttgtcatttctttggccctgtgtgcctaatactacTGGACGGAGAACTGATAAGGGCttgtcttgcataaa	25	3'	84	44.4	-39	1
dme-miR-8-5p	CATCTTACCGGGCAGCATTAGA	bmo-miR-8*	YES	22	3241	gp3a			20	5'	86	41.8	-26.9	0.7
dme-miR-14-3p	TCAGTCTTTTTCTCTCTCCTAT	bmo-miR-14_R+1	YES	22	3193	gp2a	-	aaaatgccttttgtgtcggggggagagattgacttgactgtttaattcagTCAGTCTTTTTCTCTCTCCTATataatcggtatgcg	16	3'	80	40.7	-40.7	1.2
PC-5p-52_2942	AGTAATTTCCAGATAAACGTA			21	2942	gp4a	-	tatgtaattagtggcggAGTAATTTCCAGATAAACGTAcgtctttatatctaCGTTTATTTGGAAACTATCCCggcacaattaccat	0	5'	81	35.6	-35.2	1.1
bmo-miR-282-5p_L-3R-2	TAGCCTCTCCTTGGCTTTGTCT	bmo-miR-282_L-3R-2	YES	22	2656	gp1b	+	cgggaccttgaccTAGCCTCTCCTTGGCTTTGTCTgtgtcgttcacttcagACATAGCCTGTTAGAGGTTACGtt	1	5'	66	50.7	-27.8	0.7
aae-miR-263a-5p_R+1	AATGGCACTGGAAGAATTCACGGG	bmo-miR-263a_R+3	YES	24	2617	gp2b	-	cactcgtactgacacaggcAATGGCACTGGAAGAATTCACGGGttttgtaactaccccCGTGGTCTCTTAGTGGCATCTCtggtgtcgggcgattc	31	5'	90	53.1	-38.3	0.8
bmo-miR-279d-3p_1ss17TC	TGACTAGATTTTCACTCATCCT			22	2610	gp2a	+	tttctcttctggacgatgagtgaatttttagttcacgttttgacaataccgTGACTAGATTTTCACTCATCCTctatgggagcga	7	3'	79	40	-35	1
PC-3p-61_2483	CCTATCTCAGCTATGTCACTA			21	2483	gp4a	+	taatctgacattagtcaGTGACATAGCTGGGATAAGTTagtgtgaaatgaaaCCTATCTCAGCTATGTCACTAtctcgtgtcaggaat	0	3'	82	38.6	-43	1.3
PC-3p-63_2387	CAAATTCAGAGGTAACGGCACA			22	2387	gp4a	+	aaatggccaatttagtgGCCGTTACCTCTGAGCTTGTAtgtccataaattcatcCAAATTCAGAGGTAACGGCACActacattaggctactg	0	3'	86	42.4	-44.7	1.1
dme-miR-31a-5p_1ss1TA	AGGCAAGATGTCGGCATAGCTGA		YES	23	2325	gp2b	+	cgagccggtggctgggaAGGCAAGATGTCGGCATAGCTGAttgatgtgatatacgGCTGTGTCACATCGAGCCAGCtcaatccaccggcgtt	18	5'	86	56.5	-48.2	0.9
dme-miR-307a-3p_R+3	TCACAACCTCCTTGAGTGAGCGA	bmo-miR-307_R+3	YES	23	2296	gp2b	-	cgtcggtcccggtgACTCACTCAACCTGGGTGTGATGtgtgcactcgcggcgcagcccaTCACAACCTCCTTGAGTGAGCGAccgtggccggcc	19	3'	92	66	-50.7	0.8
mse-miR-6094_R-1	TATTCGAGACCTCTGCTGATCC	PC-3p-68	YES	22	2227	gp2b	+	tgtggttatcATCAGCGGTGGTCTAGGGTACctcctcgtcgcccgcccggtgcctggTATTCGAGACCTCTGCTGATCCtggaccgat	1	3'	84	60.2	-38.3	0.7
bmo-miR-281-5p_R+1	AAGAGAGCTATCCGTCGACAGTA		YES	23	2048	gp1b	-	tctgttaatgAAGAGAGCTATCCGTCGACAGTAttgaccataaaaacTGTCATGGAGTTGCTCTCTTTAtgaacgg	2	5'	75	40.8	-35.1	1.1
dme-miR-12-5p_R-1_1ss11AT	TGAGTATTACTTCAGGTACTGG	bmo-miR-12_R-1	YES	22	1948	gp2b	+	caaactagaagcctgcctcattgtttcTGAGTATTACTTCAGGTACTGGtgtca	23	3'	47	42.6	-10.4	0.5
bmo-miR-305-5p_R+1	ATTGTACTTCATCAGGTGCTCTGG	bmo-miR-305_R+1	YES	24	1866	gp3a			22	5'	89	56	-49.6	1
PC-5p-82_1775	AGAGTCTTGACATGTTCCAACG			22	1775	gp4a	-	aatggaagaatgctgtggtggagcAGAGTCTTGACATGTTCCAACGtgttgtcggtgccgCTGGGGCATGTCAAGACTCGGCtgcatcacggcgatggcctcg	0	5'	97	57.3	-57.9	1
dme-miR-13b-3p_1ss16-T	TATCACAGCCATTTTTGACGAGT	bmo-miR-13b	YES	23	1763	gp2b	-	agagaagaagatgctgcatgaccgcatggtccattcgcaaaaacggctgtgcaaatgtgtctttagtatcaTATCACAGCCATTTTTGACGAGTtggactatgtgtgtgcccgtcgcttcagg	42	3'	117	47.2	-51.4	0.9
bmo-miR-252-5p	CTAAGTACTAGTGCCGCAGGAG	bmo-miR-252	YES	22	1545	gp1b	-	agaagaactaaatcttgttcCTAAGTACTAGTGCCGCAGGAGtgtttttactatctCCTGCTGCTTAAGTGCTTATCAagaagtatttagtgct	2	5'	91	38.3	-33	0.9
dgr-miR-iab-4-5p	ACGTATACTGAATGTATCCTGA	bmo-miR-iab-4-5p	YES	22	1530	gp1b	+	cgcgtcgccttctgtACGTATACTGAATGTATCCTGAgtgcctcattctttcCGGTATACCTTCAGTATACGTAacagaagatgacac	6	5'	83	45.5	-38.4	1
PC-3p-100_1514	TAAAGTTATGGTACCGAAGTCC			22	1514	gp4a	-	tgaagctgcatgggcgcggctcggctctttggtatcctagctgtaggcgtttacgaagcggccTAAAGTTATGGTACCGAAGTCCcgggcctcgccattcgctacg	0	3'	104	58.5	-54.2	0.9
aae-miR-2765	TGGTAACTCCACCACCGTTGGC	bmo-miR-2765	YES	22	1485	gp2b	-	ggcTGGTAACTCCACCACCGTTGGCgttgttgatcagccaacgggggca	6	5'	27	61.2	-19.2	0.6
dme-miR-124-3p_R-2	TAAGGCACGCGGTGAATGCCA	bmo-miR-124_R-2	YES	21	1293	gp2b	+	atctcccctttcgttcacaactgatgaagacatgaagatcagaagacatctgaagacagtccacttcctcgcgttcactgtcgtccctttatgtgttcatagtagtcaTAAGGCACGCGGTGAATGCCAagaggggacta	22	3'	134	47.1	-50.3	0.8
bmo-miR-2755-3p	CACCCTGTCAGACCATACTTGTT		YES	23	1191	gp2b	-	CAAGGTGGCCTTGCAGCGTGTTTtctataggtttgCACCCTGTCAGACCATACTTGTTct	3	3'	56	48.3	-17.7	0.6
bmo-miR-281-3p_L-2R+2	TGTCATGGAGTTGCTCTCTTTA			22	1187	gp1b	-	tctgttaatgAAGAGAGCTATCCGTCGACAGTAttgaccataaaaacTGTCATGGAGTTGCTCTCTTTAtgaacgg	2	3'	75	40.8	-35.1	1.1
dme-miR-274-5p_L-1R-2_2ss12AT23TC	TTTGTGACCGTCACTAACGGGCA	bmo-miR-274_L-1R-2	YES	23	1144	gp2a	+	tgtgttagacgaagttggTTTGTGACCGTCACTAACGGGCAgtagtctatggtttgctcgttttgatgatcgcaaaattaactcgcttgactat	12	5'	88	42.6	-32.2	0.8
bmo-miR-10-3p	CAAATTCGGTTCTAGAGAGGTTT	bmo-miR-10*	YES	23	979	gp1b	-	tagcatcaaatattagtgccctacatcTACCCTGTAGATCCGAATTTGTttgaagtgaggcgaCAAATTCGGTTCTAGAGAGGTTTgtgtggtgcacg	7	3'	82	43.9	-39.4	0.9
dme-miR-998-3p_R+1_1ss11AG	TAGCACCATGGGATTCAGCTCA	bmo-miR-998_R+2	YES	22	919	gp2b	+	cgcgagctgtatcccgcgtggctgcagtgccccctcggggagcaccatgggcgttacatcacgaacgtgTAGCACCATGGGATTCAGCTCAcga	7	3'	93	62.8	-47.3	0.8
bmo-miR-989a_R+1	GTGTGATGTGACGTAGTGGAAG	bmo-miR-989_R+1		22	912	gp3a			9	3'	89	49.5	-36.8	0.8
bmo-miR-317-3p_L-2R+5	TGAACACAGCTGGTGGTATCTCAGT	bmo-miR-317_L-2R+5	YES	25	809	gp1b	+	ggctatcgaacgaccGGGTGCCACGCTGTGCTCCCTcaggtttcattgcgagTGAACACAGCTGGTGGTATCTCAGTtgttccctagttc	2	3'	87	55.6	-37.6	0.8
PC-3p-174_795	TCGCAGGTGAGATGATAGCAT			21	795	gp4a	+	tgttctcgtcgatactGTGATCTCACCCGCAAGTcggtcgtgcacTCGCAGGTGAGATGATAGCATtgaagggagga	0	3'	73	53.2	-32.3	0.8
dme-miR-285-3p_1ss15AT	TAGCACCATTCGAATTCAGTGC	bmo-miR-285	YES	22	771	gp2b	-	ggatccattatttgacaactgtattcgagtgcgtgaaagagttttacatcatcTAGCACCATTCGAATTCAGTGCtcgaatttggacgc	15	3'	83	41.6	-30.6	0.8
dme-miR-7-5p_R+1	TGGAAGACTAGTGATTTTGTTGTT	bmo-miR-7_R+1	YES	24	722	gp2b	+	caagaggcgtcgattgccccgagttgtaTGGAAGACTAGTGATTTTGTTGTTttattgaattaaCAAGGAATCACTAATCTCCCTAcaaagcggtggcccttgcttcgga	23	5'	104	44.5	-41	0.8
dme-miR-1000-5p_R+1	ATATTGTCCTGTCACAGCAGTA	bmo-miR-1000_R+1		22	721	gp2b	+	ATATTGTCCTGTCACAGCAGTAcgtaccagttactgctgcgccgggacaaaac	12	5'	47	50.9	-23.2	0.9
bmo-miR-750-5p_1ss18TA	AGTTGGACAGGGGATCTAGACA			22	715	gp2b	+	caaggctccacgtctgAGTTGGACAGGGGATCTAGACAgttcgcaacatacttctgCCAGATCTAACTTTCCAGCTCAcgcgtggagccaac	5	5'	86	53.3	-44.8	0.9
dme-miR-34-5p_R-1	TGGCAGTGTGGTTAGCTGGTTGT	bmo-miR-34_R+1	YES	23	697	gp2a	+	gaacgggtagaccgcgtTGGCAGTGTGGTTAGCTGGTTGTtgttgacatccaacagccgctagcgacactgctccggcgttcacccgaac	23	5'	84	58.9	-49.8	0.9
dme-miR-283-5p_R+1	AAATATCAGCTGGTAATTCTGGG	bmo-miR-283_L-1R+3		23	671	gp2a	+	gacacttgattAAATATCAGCTGGTAATTCTGGGgttagactcccccagagtgctagttggtatccaaccaagttga	20	5'	71	44.2	-34.2	1
bmo-miR-11-3p	CATCACAGTCAGAGTTCTAGCT	bmo-miR-11	YES	22	668	gp1b	+	gttttgtggctagacctcacactgtgacctgtgttaagttccaCATCACAGTCAGAGTTCTAGCTacacgccgcg	1	3'	64	50.7	-30.8	0.8
bmo-miR-9a-3p_L-1	TAAAGCTAGGTTACCGGAGTTA	bmo-miR-9a*_L-1	YES	22	668	gp1b	-	agtagattggttaattaTCTTTGGTTATCTAGCTGTATGAgtaatatagacatcaTAAAGCTAGGTTACCGGAGTTAagtgccgtcta	1	3'	86	35.2	-31.7	1
bmo-miR-1175-3p	TGAGATTCAACTCCTCCAACTTAA	bmo-miR-1175-3p		24	666	gp3a			2	3'	73	40.2	-26.7	0.8
nvi-miR-2c_L-2R+1	TCACAGCCAGCTTTGATGAGCA	bmo-miR-2a_L-2R+1	YES	22	651	gp3a			103	3'	51	48	-39.6	0.8
dme-miR-263b-5p_R+2	CTTGGCACTGGGAGAATTCACAG	bmo-miR-263b_R+2		23	621	gp2b	+	aaaccagaagatgaagagtggcaaccctgtccCTTGGCACTGGGAGAATTCACAGgagttataagaaataccCGTGAATTTCCTGATGCCTTAGCtcagggttgccagtttctacgggggac	21	5'	115	49.2	-49	0.8
aae-miR-87_1ss10TC	GTGAGCAAACTTTCAGGTGTGT	bmo-miR-87_L+1	YES	22	616	gp2b	+	ctcctgaatcctgaagaaagaacacagtttggtacactgatgggcctgaactttttgctctaacctgtgttggactagGTGAGCAAACTTTCAGGTGTGTtagtgccaacttttcgacgagattaagaaa	9	3'	124	43.1	-39.2	0.7
mse-miR-275	TCAGGTACCTGAAGTAGCGCGCG	bmo-miR-275	YES	23	548	gp3a			24	3'	98	71.8	-52.5	0.7
dme-miR-190-5p_R-3	AGATATGTTTGATATTCTTGG	bmo-miR-190_R-2		21	494	gp2a	+	catgtcgcgggcagtcAGATATGTTTGATATTCTTGGttgtgtccagttcattcaCCCGAGAATCAAACATAttagtactgaccgcgacttc	15	5'	86	44.6	-39.2	1
aae-miR-71-3p	TCTCACTACCTTGTCTTTCATG	PN-bmo-miR-71-3p	YES	22	450	gp2a	-	gccgctctagccataTGAAAGACATGGGTAGTGAGATgtccaagtacatcaaaaatTCTCACTACCTTGTCTTTCATGtggactgagcaca	12	3'	85	44	-46.5	1.2
ame-miR-993	GAAGCTCGTCTCTACAGGTATCT	bmo-miR-993a	YES	23	441	gp1b	-	tggcacattcgtgatCTACCCTGTAGATCCGGGCTTTTgtagttttgttcctcatcaGAAGCTCGTCTCTACAGGTATCTcacggctgggagacctcg	5	3'	77	51	-38.4	0.8
PC-3p-317_428	AATGTAGCTCACAAAGCGTTCA			22	428	gp4a	+	tgcggcgccgctatgAACGCTTTGTGAGCTACATTATacattcaactaaatAATGTAGCTCACAAAGCGTTCAagtcggcaccaag	0	3'	80	45.3	-50.8	1.3
dme-miR-970-3p_1ss20AC	TCATAAGACACACGCGGCTCT	bmo-miR-970	YES	21	415	gp2b	+	gctgggcgctgggccgAGCCTTGCGTGTGATCTTATTGGTAgtgtggcttggaaactaTCATAAGACACACGCGGCTCTgtccgccgcccgca	10	3'	92	60.2	-52.6	0.9
dpe-miR-133	TTGGTCCCCTTCAACCAGCTGT	bmo-miR-133	YES	22	403	gp3a			23	3'	86	43.3	-36	0.9
hme-miR-6307-3p_1ss22TC	CAAGCTCGAACTTTTCCTGCGC			22	385	gp2a	+	tcaggggtgcgggaaaagtccgcctttgacgtcccactaacggtCAAGCTCGAACTTTTCCTGCGCcaccgtg	1	3'	67	58.9	-34.3	0.8
PC-3p-362_379	TCACTGGGTGTGTGATGCCTGT			22	379	gp4a	-	cattctaaaaggtacAGCAATCGCATGGTCAGTAGACAgtttttgaataatgTCACTGGGTGTGTGATGCCTGTgtctgttagatac	0	3'	81	41.4	-30.9	0.9
PC-3p-369_376	CTATTCGTGACCGTTAGGCCTT			22	376	gp4a	+	cagtgccgccgggatcggcccaaataacaagctaataacatcatccACCCCTAGCGGTCACGAATGGTTctgttatgtggtggttagtacaaCTATTCGTGACCGTTAGGCCTTatccgccttataactatttaaaaagttactgataggtggtcactgactgaaagtgagtctg	0	3'	61	45.7	-54.9	0.7
mse-mir-6094-p5_1ss15GA	ATCAGCGGTGGTCTAGGGTAC	PC-5p-378		21	358	gp2b	+	tgtggttatcATCAGCGGTGGTCTAGGGTACctcctcgtcgcccgcccggtgcctggTATTCGAGACCTCTGCTGATCCtggaccgat	1	5'	84	60.2	-38.3	0.7
PC-3p-415_338	TCCTGTATGTGAACAACATAACTG			24	338	gp4a	-	GACTCGAACTAGAGACTACTCcactagcaaccactgtgccattcgagaaaaacatcatttagaagatttttttttacttttgctgcgactatgtggtgccgtgTCCTGTATGTGAACAACATAACTGtaagtacaaccagttgtttttcacatatagaatacggcgccatattga	0	3'	45	39.4	-52.2	0.8
bmo-miR-92a	TATTGCACCAGTCCCGGCCTAT	bmo-miR-92a	YES	22	327	gp2a	-	taaggcctgtgtgtatgggcggtgactgttgctatattcggttttagcgcgaTATTGCACCAGTCCCGGCCTATccacgcggccctgtcgcagcaccgctagccggcagcctccgcggtcccgttaccggtcgttactccgggctccagcggtggtctggctAGGACGTGATTCGGTGTAACC	17	5'	81	61.7	-82	0.7
bmo-miR-2768-3p	ATTGGTTAAGATATTGCATCGT	bmo-miR-2768	YES	22	324	gp2b	-	ttcccaatattgATTGGTTAAGATATTGCATCATtt	3	3'	14	27.8	-3.4	0.3
dme-miR-184-3p_R-3	TGGACGGAGAACTGATAAG			19	314	gp2b	+	attgaatttcattagttctctccgcgcggagctagacggatgttgctgacctacttgcgatctcgacggatcacgcgcagcagtttaaattgtttgtcggatgtttttgttctttataTAGACGGAGAACTGATAAGttcgtg	24	3'	139	44.1	-37.2	0.6
bmo-miR-375-3p	TTTGTTCGCCCCGGCTCGTGTCG	bmo-miR-375*	YES	23	303	gp3a			1	3'	73	58.2	-39.9	0.9
PC-3p-505_284	CAGCATATCCAAAAACTCATCTG			23	284	gp4a	+	atggcaatggccgccttgtcaGGGGGTTTTTGGATACGCAGAAtgttttgtcatacatcCAGCATATCCAAAAACTCATCTGataatttggcctctgcgtc	0	3'	95	45.5	-44.9	1
bmo-miR-12_R-4	TGAGTATTACTTCAGGTAC			19	274	gp2b	+	tacgtagaacattatataaatgtacctgcataattgtgTGAGTTTTACTTCAGGTAC	3	3'	45	31.6	-13	0.7
bmo-miR-9c-3p_R-1_1ss21TC	TAAAGTTATGGTACCGAAGTC			21	266	gp2a	-	tgaagctgcatgggcgcggctcggcTCTTTGGTATCCTAGctgtaggcgtttacgaagcggccTAAAGTTATGGTACCGAAGTCccgggcctcgccattcgctacg	13	3'	104	58.5	-54.2	0.9
PC-5p-579_253	CTTCTCTACTGAGTCTGGCAGTG			23	253	gp4a	-	aatgataaggcatcttCTTCTCTACTGAGTCTGGCAGTGgttttaatttaatattcaCTGACAAACCCAGTAGAGAAATagattacttatttta	0	5'	88	31.9	-33.1	1.1
PC-5p-661_232	CCAGGTACTAGGTGACTCTGAA			22	232	gp4a	-	taacgcaggtccattCCAGGTACTAGGTGACTCTGAGtggtgcaatatctcagagctgcctggtgcctgaacatggatctcgata	0	5'	79	50.6	-45	1
PC-3p-713_217	TCGCAGGTGAGATGATAGCATT			22	217	gp4a	+	tcgtcgatACTGTGATCTCACCCGCAAGTcggccgtgcacTCGCAGGTGAGATGATAGCATTgaagg	0	3'	61	55.2	-26.8	0.7
hme-miR-981	TTCGTTGTCGACGAAACCTGCA	PN-dme-miR-981-3p	YES	22	208	gp3a			12	3'	80	44.4	-42.6	0.9
mse-miR-92b	AATTGCACCAATCCCGGCCTGC	bmo-miR-92b	YES	22	198	gp3a			13	3'	102	54.9	-43.8	0.8
isc-miR-1_R+1	TGGAATGTAAAGAAGTATGGAGT	PN-dmo-miR-1_R+1		23	196	gp2b	-	gaagcctagcgctagttccgtgcttccttacttcccatagtgcttatcgatcgtaTGGAATGTAAAGAAGTATGGAGCtgcgcgggcgtg	2	3'	84	51.1	-42.2	0.9
mse-miR-210	CTTGTGCGTGTGACAGCGGCTAT	bmo-miR-210_L+1R+2		23	185	gp1b	-	gagaatgaatcccaaagcAGCTGCTGGCCACTGCACAAGATtagttgctgctatactCTTGTGCGTGTGACAGCGGCTATtgcggg	1	3'	76	52.3	-36.3	0.8
bmo-miR-1175-5p_R+1	AAGTGGAGGTGTGATCTCTTCAC	bmo-miR-1175-5p_R+1		23	171	gp3a			2	5'	73	40.2	-26.7	0.8
bmo-miR-282-3p_1ss11AT	ACATAGCCTGTTAGAGGTTACG	bmo-miR-282*_11AT		22	149	gp1b	+	cgggaccttgaccTAGCCTCTCCTTGGCTTTGTCTgtgtcgttcacttcagACATAGCCTGTTAGAGGTTACGtt	1	3'	66	50.7	-27.8	0.7
aae-miR-980-3p_R+4_1ss12TC	TAGCTGCCTAGCGAAGGGCAACA			23	143	gp2b	-	tcatgtcagttgcggctcatcgtctggcactttgcttgttaatatcgcTAGCTGCCTAGCGAAGGGCAACAaatgacagag	5	3'	80	49.4	-30.1	0.8
aae-miR-71-5p_1ss1AT	TGAAAGACATGGGTAGTGAGAT	bmo-miR-71_R+3		22	141	gp2a	-	gccgctctagccataTGAAAGACATGGGTAGTGAGATgtccaagtacatcaaaaatTCTCACTACCTTGTCTTTCATGtggactgagcaca	12	5'	85	44	-46.5	1.2
dpu-miR-193_1ss22AG	TACTGGCCTGCTAAGTCCCAAG	PN-hme-miR-193	YES	22	139	gp2a	+	tatttcagggtgccttcatcatgacgaggaagtccatcctgtggcgagggtcttagcggtcgagtgggcgttcccttcccTACTGGCCTGCTAAGTCCCAAGcctcggggtggaatagcttcggagctgagaagaaactgctggacga	5	3'	142	56.8	-71	0.8
dme-miR-307a-5p_R+1	ACTCACTCAACCTGGGTGTGATG	bmo-miR-307*		23	137	gp2b	-	cgtcggtcccggtgACTCACTCAACCTGGGTGTGATGtgtgcactcgcggcgcagcccaTCACAACCTCCTTGAGTGAGCGAccgtggccggcc	19	5'	92	66	-50.7	0.8
dme-miR-79-3p_L+1_1ss23TA	ATAAAGCTAGATTACCAAAGCAA	PN-ame-miR-79_L+1R+1		23	136	gp2b	-	atcgcgccggcgcTTTGGCGATTTAGCTCCATGAcgtgtcgcaggctcATAAAGCTAGATTACCAAAGCACcgtccgtgct	19	3'	77	55.6	-35.6	0.8
bmo-mir-6495-p5	GTTCGAGTTCCATGGAATCC			20	134	gp2b	-	tctgcctgagcGTTCGAGTTCCATGGAATCCtataGCAGGGAGATATGGTTCGGAACgcgaagagcac	2	5'	65	52.9	-25.8	0.7
bmo-miR-2763-3p_L+1_1ss15TA	ATATTATGCTCATTACTTTGGAT	bmo-miR-2763_L+115TA		23	129	gp2a	+	atctacaacgtccccaaagtagtgaacgtaatttatcgtgagcccggcaatagATATTATGCTCATTACTTTGGATatgttgtacga	3	3'	86	39.1	-31.2	0.9
tur-miR-281-3p_R+1_1ss22CA	TGTCATGGAGTTGCTCTCTTTAA		YES	23	122	gp2b	-	gcagcctataatctgttaatgAAGAGAGCTATCCGTCGACAGTATtgaccataaaaacTGTCATGGAGTTGCTCTCTTTATgaacggttgctggccca	28	3'	92	43.9	-42.1	1
PC-5p-1600_118	GTGACATAGCTGGGATAAGTT			21	118	gp4a	+	taatctgacattagtcaGTGACATAGCTGGGATAAGTTagtgtgaaatgaaaCCTATCTCAGCTATGTCACTAtctcgtgtcaggaat	0	5'	82	38.6	-43	1.3
bmo-mir-6498-p3_1ss8AT	CGATGATTCAGTTTCGGGC			19	115	gp3a			1	3'	108	59.8	-43.2	0.6
bmo-miR-274-5p_L-1R-1_1ss25GT	TTTGTGACCGTCACTAACGGGCAT			24	112	gp2a	-	tgtgttagacgaagttggTTTGTGACCGTCACTAACGGGCAGtagtctatggtttgctcgttttgatgatcgcaaaattaactcgcttgactat	12	5'	88	42.6	-32.2	0.8
PC-3p-1778_110	TAAGGTCATCACGTTTTGTCC			21	110	gp4a	-	gctggcgggcggtgcggACAGATCGTGATGGCCTTAGActttcgtagatcTAAGGTCATCACGTTTTGTCCctaccgtccagccgaa	0	3'	83	56.3	-55.7	1.1
bmo-mir-6496-p3	TGGTGTTCGGGAGGTTCCGC			20	107	gp2b	-	atattagTAAGCGGAGGAAAAGAAACtaaccagggttaccttagtagcggcgagcgaacaggaaagagcccagcaccgaatcccgcgattgtaacggccgcgtgacatgTGGTGTTCGGGAGGTTCCGCtttctcttcgtcgcgac	3	3'	35	54.1	-45.3	0.6
bmo-mir-6495-p3_1ss2AC	GCAGGGAGATATGGTTCGGAAC			22	103	gp2b	-	tctgcctgagcGTTCGAGTTCCATGGAATCCtataGCAGGGAGATATGGTTCGGAACgcgaagagcac	2	3'	65	52.9	-25.8	0.7
bmo-miR-137_R+1	TTATTGCTTGAGAATACACGTAG	bmo-miR-137_R+1	YES	23	100	gp1b	+	cttggaggtcACGTGTATTCTTGGGGAATTAACacacattgtgagatgTTATTGCTTGAGAATACACGTAGctgaca	2	3'	75	41.6	-30.3	0.9
bmo-miR-3286-3p_1ss13CT	TTGTGCGTGTTCTAATAGTTAT	bmo-miR-3286_13CT		22	98	gp2a	-	taagaagcccaaaacAACTATTGGTCACTGCACAGGACtagtaacacatttatactcTTGTGCGTGTTCTAATAGTTATtgtgggtgcttcaaa	3	3'	88	38.3	-34.4	1
bmo-miR-3338-3p	ATGTACTTACTTTGTTTGTTCT	bmo-miR-3338		22	89	gp2a	-	acatagagtagttcacagcaaacacagtagggtgcaatgctaaagaccaatcatgcATGTACTTACTTTGTTTGTTCTgaaacattctaacgatctacggaagaagctgaagttacacaaacaagaaagaatgtgaagcttagggtaatgtataAACAACAGGAATGTTATGTACAgt	5	5'	86	36.5	-44.3	0.7
bmo-miR-iab-8_R+2	TTACGTATACTGAAGGTATACCGGA	bmo-miR-iab-8_R+2		25	89	gp1b	-	gtgtcatcttctgTTACGTATACTGAAGGTATACCGGAaagaatgaggcactcAGGATACATTCAGTATACGTACAgaaggcgacgc	3	5'	87	44.8	-39.7	1
api-miR-2796_R+1_1ss21AT	GTAGGCCGGCGGAAACTACTTGC	bmo-miR-2796-3p	YES	23	87	gp2a	-	gaagaagatgagagtagtcggcAGGGGTTTCTTTCGGCCTTCAGcgtgtctgtagtctGTAGGCCGGCGGAAACTACTTGCtggatgctctccatcatcagg	7	3'	96	53.9	-50	0.9
PC-3p-2667_86	TAATGATAACTTCAACGGTA			20	86	gp4a	+	aaaaacagtctcagccaggtataCTGTTGGAGTTATCATTAAAagatttaattttgttttgtcctgtacaaagaataagacgtttatTAATGATAACTTCAACGGTAtacctcgtttagtctgttccg	0	3'	122	32.8	-52.7	1.3
PC-5p-2710_86	ACCCCTAGCGGTCACGAATGGTT			23	86	gp4a	+	cagtgccgccgggatcggcccaaataacaagctaataacatcatccACCCCTAGCGGTCACGAATGGTTctgttatgtggtggttagtacaaCTATTCGTGACCGTTAGGCCTTatccgccttataactatttaaaaagttactgataggtggtcactgactgaaagtgagtctg	0	5'	61	45.7	-54.9	0.7
PC-3p-2819_83	ATTGTAAGGAGACATGAGAGGTG			23	83	gp4a	-	gtgtccctatctactatctagcgaaaccactgccaagggaacgggcttggaaaaattagcggggactcagcggccaaagaagaccctgttgagcttGACTCTAGTCTGGCACTGTAAGGAGACATGAGAGGTGtagaataagtgggagacagtgggcttcggtttgctgttcgactgtgaaataccactactttcatcgtttccttacttactcggatgggcggagagcgtg	0	3'	95	50.4	-70.8	0.6
bmo-miR-316-5p	TGTCTTTTTCCGCTTTGCTGCTG	bmo-miR-316*	YES	23	82	gp1b	-	aagttctgcataaattTGTCTTTTTCCGCTTTGCTGCTGatttagttcatgtcaACAGCAAAGTGAAAAGGTCTCCtttatgagaac	2	5'	85	36.8	-30.9	1
mja-mir-6490-p5_1ss2CA	TAAGCGGAGGAAAAGAAAC			19	77	gp2b	-	atattagTAAGCGGAGGAAAAGAAACtaaccagggttaccttagtagcggcgagcgaacaggaaagagcccagcaccgaatcccgcgattgtaacggccgcgtgacatgTGGTGTTCGGGAGGTTCCGCtttctcttcgtcgcgac	3	5'	35	54.1	-45.3	0.6
PC-3p-5943_66	CTGGGGCATGTCAAGACTCGGC			22	66	gp4a	-	aatggaagaatgctgtggtggagcAGAGTCTTGACATGTTCCAACGtgttgtcggtgccgCTGGGGCATGTCAAGACTCGGCtgcatcacggcgatggcctcg	0	3'	97	57.3	-57.9	1
PC-5p-4356_65	GACTCTAGTCTGGCATTGTAA			21	65	gp4a	-	gtgtccctatctactatctagcgaaaccactgccaagggaacgggcttggaaaaattagcggggactcagcggccaaagaagaccctgttgagcttGACTCTAGTCTGGCACTGTAAGGAGACATGAGAGGTGtagaataagtgggagacagtgggcttcggtttgctgttcgactgtgaaataccactactttcatcgtttccttacttactcggatgggcggagagcgtg	0	5'	95	50.4	-70.8	0.6
PC-5p-4606_65	TATACGACTCTCTGGCGATGCC			22	65	gp4a	-	cttagccccttctcccacTATACGACTCTCTGGCGATGCCacagcgactacgactggCTTCGCCAGAGAGTCGCATAGTgggagatggggtttaa	0	5'	89	55.8	-68.5	1.3
bmo-miR-278-5p_R+2_1ss18CA	CCGGACGAACTTCCCAGATCGGCC	bmo-miR-278*_R+218CA		24	64	gp2a	-	gaagcgaatgaaacaaagaagaaagtatcaagtgctacgcCCGGACGAACTTCCCAGATCGGCCggtgctcgggTCGGTGGGATCTTCGTCCGTTTgtatcgcttatacgtgtgttctacctttcaccactgcgcact	19	5'	132	52.2	-50.7	0.7
PC-3p-4798_62	TCGCAGGTGAGATGATAGCATA			22	62	gp4a	-	gcatctctagtcgatACTGTGATCTCACCCGCAAGTcggtcgtgcacTCGCAGGTGAGATGATAGCATTgaagggaggagc	0	3'	81	54.3	-36.5	0.8
dwi-miR-2a_L-2R+2	TCACAGCCAGCTTTGATGAGCAC			23	60	gp2b	-	tctcgtgtgccttccaggacagagcgatgtggccgcgccgtcaaagccggttgatcataggtcattgcgcagctaTCACAGCCAGCTTTGATGAGCACggccgcattgccagccacccagcccacgcct	61	3'	123	61.2	-55.9	0.7
dme-miR-277-3p_R+1	TAAATGCACTATCTGGTACGACAT			24	60	gp2b	+	gttcgcctcggagttcgtgccaggagtgcgtttgcaaagcacgctacaagtttgcgttattgcaaagttgacactgTAAATGCACTATCTGGTACGACACcccggggcgagt	15	3'	110	52.7	-61.2	1
PC-5p-5240_59	GCAGCAAAGCGGCTGTGACTTATG			24	59	gp4a	-	atattgaatccggtgaagGCAGCAAAGCGGCTGTGACTTATGtcttccatatcaTATCACAGCCAGCTTTGTTGACTTTActgatttgaatt	0	5'	86	40.2	-40.9	1.1
PC-5p-6063_55	ACTGTGATCTCACCCGCAAGT			21	55	gp4a	+	tcgtcgatACTGTGATCTCACCCGCAAGTcggccgtgcacTCGCAGGTGAGATGATAGCATTgaagg	0	5'	61	55.2	-26.8	0.7
bmo-miR-9c-5p_R-3_1ss2CT	TTTTTGGTATCCTAG			15	53	gp3a			3	5'	105	61.1	-54.3	0.8
PC-3p-8588_51	CTTGTCCCGAATTTTGACTCGGC			23	51	gp4a	+	ttcgtttttgtctctggcgcggcagtcagaattcgggacaagcccggagcggtggCTTGTCCCGAATTTTGACTCGGCcaaataaaaaacaga	0	3'	87	51.6	-47.5	1
PC-3p-8588_51	CTTGTCCCGAATTTTGACTCGGC			23	51	gp4a	+	ctctggcgcggcagtcagaattcgggacaagcccggagcggttgCTTGTCCCGAATTTTGACTCGGCcaaaa	0	3'	66	58.3	-43.2	1
PC-5p-6864_50	TATAAATCCTCTTTTGCACTGA			22	50	gp4a	-	caagccaaaactcccggatcggttTATAAATCCTCTTTTGCACTGAatgggcatgctcagtggaaaagaggatctgtagatcgatccgggtatgcgcaac	0	5'	94	48	-52.6	1.1
bmo-mir-306a-p5_1ss1TC	CCAGGTACTAGGTGACT			17	48	gp2a	-	taacgcaggtccattCCAGGTACTAGGTGACTctgagtggtgcaatatctcagagctgcctggtgcctgaacatggatctcgata	4	5'	79	50.6	-45	1
PC-5p-7336_48	GCCGTTACCTCTGAGCTTGTA			21	48	gp4a	+	aaatggccaatttagtgGCCGTTACCTCTGAGCTTGTAtgtccataaattcatcCAAATTCAGAGGTAACGGCACActacattaggctactg	0	5'	86	42.4	-44.7	1.1
bmo-miR-12_R-5	TGAGTATTACTTCAGGTA			18	45	gp2b	-	atTGAGTATTATTTCAGGTAttctag	3	5'	20	26.9	-3.3	0.5
PC-5p-8244_45	CGCAGTATTATTCCAGTGAATGT			23	45	gp4a	-	atgCGCAGTATTATTCCAGTGAATGTgtttcagctacaatcacaggataatactgcgagt	0	5'	54	40	-25.1	1
mja-mir-6490-p3_1ss5AC	CGAACCGGGAAGAGCCCAGC			20	44	gp3a			1	3'	148	58.4	-51.7	0.6
PC-3p-8493_44	TTGTCCCGAATTTTGACTCTGC			22	44	gp4a	+	tcctcttgtgttcgttcttgtctctggcgcggcagtcagaattcgggacgagcccggagcggtggcTTGTCCCGAATTTTGACTCTGCcaaatgaaaaccagaacgtagactaggttc	0	3'	112	53.4	-51.5	0.8
bmo-mir-6495-p5	GAGATATGGTTCGGAACGC			19	43	gp2b	-	AAGATATGGTTCGGAACGCctttctcgctctattttcagactttgacttttgccgcccgatgctgggaaataatccatcacgtttcgaacgct	1	5'	82	46.2	-18.9	0.4
dme-miR-932-5p_R+1	TCAATTCCGTAGTGCATTGCAGT	bmo-miR-932_R+1	YES	23	43	gp2a	+	gaccTCAATTCCGTAGTGCATTGCAGTaagtaatgacaccTGCAAGCAGTGCGGAAGTGAGGtg	12	5'	62	50	-33.3	1
bmo-mir-279a-p5	GATGAGTGGAGGTTTAGTGCATG	PN-bmo-miR-279a-5p	YES	23	43	gp1b	-	aagagtcaatttctttcGATGAGTGGAGGTTTAGTGCATGttcttggtacaccaTGACTAGATCCACACTCATCCAtggaagttgcga	2	5'	82	43.2	-33.4	0.9
bmo-miR-2767_R-1_2ss19TC21TG	CAAGTAAATCTCGTGCGGCTG			21	42	gp2b	-	tttatttcgtagtcgtctCAAGTAAATCTCGTGCGGCTGctgtttcatccacaggcgctctagatttccttctgatgactatggaattcc	2	5'	84	44.4	-34.6	0.9
PC-3p-8928_42	CTTGTCCCGAATTTTGACTCGGCC			24	42	gp4a	+	TGTGTTCGTTCTTGTCTCTGGCGCggcagtcagaattcgggacaagcccggagcggtggCTTGTCCCGAATTTTGACTCGGCCaaatcaaaaccag	0	3'	86	55.2	-44.8	0.8
PC-3p-8928_42	CTTGTCCCGAATTTTGACTCGGCC			24	42	gp4a	+	ttcgttcttgtctctggcgcggcagtcagaattcaggacaagcccggagcggtggCTTGTCCCGAATTTTGACTCGGCCaaatcaaaaccagaaagtagactaggttctacgtacgtacact	0	3'	86	50.8	-43.2	0.7
bmo-miR-79-5p_1ss19GA	CTTTGGCGATTTAGCTCCATGA	bmo-miR-79*_19GA		22	37	gp2b	-	gaagactaacgaagcaccgcgccggcgCTTTGGCGATTTAGCTCCATGAcgtgtcgcaggctcATAAAGCTAGATTACCAAAGCAccgtccgtgctggtactacggtcggc	19	5'	105	56.8	-43.7	0.7
dme-miR-965-3p	TAAGCGTATAGCTTTTCCCCTT	bmo-miR-965*		22	37	gp2b	-	atcagctgtattactgaGGGAGAAGTTATATCGCTGTATGtattatgtgcactatcaTAAGCGTATAGCTTTTCCCCTTagtggtacagctatc	13	3'	88	39.4	-42.8	1.2
PC-5p-10726_37	AACGCTTTGTGAGCTACATTAT			22	37	gp4a	+	tgcggcgccgctatgAACGCTTTGTGAGCTACATTATacattcaactaaatAATGTAGCTCACAAAGCGTTCAagtcggcaccaag	0	5'	80	45.3	-50.8	1.3
PC-3p-10703_37	CTTCGCCAGAGAGTCGCATAGT			22	37	gp4a	-	cttagccccttctcccacTATACGACTCTCTGGCGATGCCacagcgactacgactggCTTCGCCAGAGAGTCGCATAGTgggagatggggtttaa	0	3'	89	55.8	-68.5	1.3
dme-miR-276a-5p_L-1R-1	AGCGAGGTATAGAGTTCCTAC	PN-dmo-miR-276b-5p	YES	21	36	gp2b	+	taaccactAGCGAGGTATAGAGTTCCTACgtgatgatattgTAGGAACTTCATACCGTGCTCTtgggaa	36	5'	63	43.5	-29.9	1
PC-3p-11250_36	CGTTTATTTGGAAACTATCCC			21	36	gp4a	-	tatgtaattagtggcggAGTAATTTCCAGATAAACGTAcgtctttatatctaCGTTTATTTGGAAACTATCCCggcacaattaccat	0	3'	81	35.6	-35.2	1.1
dme-miR-927-5p	TTTAGAATTCCTACGCTTTACC	bmo-miR-927	YES	22	36	gp2b	+	aaagaagctgtccagtTTTAGAATTCCTACGCTTTACCgttgccaagtatgtgggCAAAGCGTTTGGATTCTAAAACtggtctcttcaca	13	5'	84	42.2	-36.3	1
PC-3p-11299_35	GAAGTCTGCCGATGCCGTCAGT			22	35	gp4a	-	gtgcccaaTGACGGCATCGGCAGCCTAATcatgtgctaaaatcctGAAGTCTGCCGATGCCGTCAGTgggacc	0	3'	72	56.2	-39.4	1
bmo-mir-iab-8-p3	AGGATACATTCAGTATACGTACA	PN-bmo-miR-iab-8-3p		23	34	gp1b	-	gtgtcatcttctgTTACGTATACTGAAGGTATACCGGAaagaatgaggcactcAGGATACATTCAGTATACGTACAgaaggcgacgc	3	3'	87	44.8	-39.7	1
bmo-mir-6497-p5	GTAACTTCGGAATAAGGATTGGCT			24	34	gp3a			1	5'	53	61.1	-35.1	0.5
PC-5p-12861_33	GCGGCGGCGAGAGGGAC			17	33	gp4a	-	gcgggagcGCGGCGGCGAGCGGGACagcgaggccgagcagcgcgctcgctcgcacagcctctgctcctcg	0	5'	66	78.6	-37.3	0.7
bmo-mir-6495-p3	GTTCGAGTTCCATGGAAT			18	33	gp2b	+	ctagtttttatccaggaaatctgaaggaaaaatatattgatggcaccaaaaacttttatatgaaatagatcctggatttagttctgtaagaacacttttaacggtccatgaaaacgttATTCGAGTTCCATGGAATattacaat	1	3'	138	31.2	-24.5	0.5
mse-mir-275-p5_1ss11CG	CGCGCTACTCGGGCGCCGAGGCT			23	32	gp3a			24	5'	98	71.8	-52.5	0.7
PC-3p-12858_32	CTTGTCCCGAATTTTGACTCGGCCA			25	32	gp4a	+	ttcgttcttgtctctggcgcggcagtcagaattcgggacgagcccggagcggtggCTTGTCCCGAATTTTGACTCGGCCAaatgaaaaccagaacgta	0	3'	94	55.1	-49.7	0.9
PC-5p-14178_31	GGGGGTTTTTGGATACGCAGAA			22	31	gp4a	+	atggcaatggccgccttgtcaGGGGGTTTTTGGATACGCAGAAtgttttgtcatacatcCAGCATATCCAAAAACTCATCTGataatttggcctctgcgtc	0	5'	95	45.5	-44.9	1
PC-3p-14935_30	TTAGGTGTGAGGGTCACAGC			20	30	gp4a	+	atgccgCCTGTGACTCTCACACCTGGtacgttcgtggatgctaTTAGGTGTGAGGGTCACAGCtagtttggtggagg	0	3'	71	54.5	-40.8	1
bmo-miR-305-3p_L+1R+1	AGGCGCTTGTTGGAGTACACTTA	bmo-miR-305*_L+1R+1		23	28	gp3a			22	3'	89	56	-49.6	1
isc-miR-279_R+1	TGACTAGATCCACACTCATCCAA	PN-api-miR-279a_R+2	YES	23	28	gp2b	-	agtgacgccggctacgggcgagggcggttcggcaaagagtcaatttctttcgatgagtggaggtttagtgcatgttcttggtacaccaTGACTAGATCCACACTCATCCATggaagttgcgagtttcgtcgccgaagagtcatcctgggaggcgtcgtc	7	3'	153	54.1	-65.3	0.8
bmo-mir-6496-p5	AGCGGCGAGCGAACAGGAA			19	27	gp2b	+	aggaAGCGGCGAGAGAACAGGAAcagatgatcatgccgaggaatttgaggcacttcctgtgtccgccgcttgaa	1	5'	68	54.1	-29.2	0.7
bmo-miR-3327-5p_R+1	AACAACAGGAATGTTATGTACA	bmo-miR-3327_R+1		22	26	gp2a	-	acatagagtagttcacagcaaacacagtagggtgcaatgctaaagaccaatcatgcATGTACTTACTTTGTTTGTTCTgaaacattctaacgatctacggaagaagctgaagttacacaaacaagaaagaatgtgaagcttagggtaatgtataAACAACAGGAATGTTATGTACAgt	5	3'	86	36.5	-44.3	0.7
bmo-mir-6496-p5	GTAGCGGCGAGCGAACAG			18	25	gp2b	-	ccgaggaaaagaaatcaaccgagattcccccaGTAGCGGCGAGCGAACGGggagcatcccggagtctgaatcagcttgtgtgttagtggaacggtctggaaagtccgacggtacagggtgatagtcccgtac	2	5'	60	56.1	-37.9	0.5
bmo-mir-6497-p5	ATCCGTAACTTCGGAATAA			19	25	gp2b	-	ATCCGTAACTTCTGAATAAttggggggtt	1	5'	18	41.4	-3.9	0.3
PC-3p-19907_22	TTGTCCCGAATTTTGACTCGGCC			23	22	gp4a	+	ctctggcgcggcagtcagaattcgggacgagcccggagcggtggcTTGTCCCGAATTTTGACTCGGCCaaat	0	3'	66	61.1	-43.4	1
PC-3p-21225_21	CTTGTCCCGAATTTTGACTCGG			22	21	gp4a	+	cgcggcaggcagaattcgggacgagcccggagcggtggCTTGTCCCGAATTTTGACTCGGccaaa	0	3'	59	63.1	-36.5	0.9
PC-3p-21217_21	TTGTCCCGAATTTTGACTCGGCCA			24	21	gp4a	+	ctctggcgcggcagtcagaattcgggacgtgcccggagcggtggcTTGTCCCGAATTTTGACTCGGCCAaat	0	3'	66	61.1	-37.5	0.9
dme-miR-14-3p_R-4_1ss16CT	TCAGTCTTTTTCTCTTTC			18	20	gp2b	-	cagagTCAGTCTTTTCCTCTTTCcgtttcgacagcttctggtagatttcatccacagttttatgcctggtttctgggaagcagatgacagagtagaagcaggcgaagagactgactata	16	5'	113	45.4	-35.9	0.7
bmo-mir-6495-p3_1ss6AC	TATAGCAGGGAGATATGG			18	20	gp2b	-	aaaatatctccttgtgttcaatcaataaaaatgataatgacctaggtcaaaccccagcacaaacagatggttgaTATAGTAGGGAGATATGGct	1	3'	87	36.2	-22.6	0.7
bmo-miR-2779_L-2	ATCCGGCTCGAAGGACCA		YES	18	19	gp3a			2	5'	55	42.5	-20.2	0.7
hme-miR-306_1ss2CT	TTAGGTACTAGGTGACTCTGA			21	19	gp3a			4	5'	126	70.6	-71.2	0.8
ame-miR-2788_1ss11CG	CAATGCCCTTGGAAATCCCAAA	PN-bmo-miR-2788-3p	YES	22	19	gp2a	+	gccgcagagaTGGGGTTTCTAAGCGGCATGTGCCttctgctccgtctatgCAATGCCCTTGGAAATCCCAAAtatgcttg	5	3'	74	52.5	-32	0.8
dme-miR-263a-3p_2ss5AG22AC	CGTGGTCTCTTAGTGGCATCTC			22	19	gp2b	-	cactcgtactgacacaggcAATGGCACTGGAAGAATTCACGGGttttgtaactaccccCGTGGTCTCTTAGTGGCATCTCtggtgtcgggcgattc	31	3'	90	53.1	-38.3	0.8
PC-5p-22660_19	ACGGGTTTGCAAGCCACATATA			22	19	gp4a	+	gaccaagtACGGGTTTGCAAGCCACATATAattacagtatgTATGTGACTTGCAAAGCCAAGCttgtat	0	5'	63	40.6	-27.6	1
PC-3p-24869_18	ATTAAAACAAAGCATTGCGA			20	18	gp4a	+	ctcaggaatgtaaattgctctgaattactttgacaaaATTAAAACAAAGCATTGCGTcctacg	0	3'	57	34.9	-11.7	0.5
PC-3p-25284_18	CAGAGTGCTAGTTGGTATCCA			21	18	gp4a	+	taaatatcagctggtaattctggggttagactccccCAGAGTGCTAGTTGGTATCCA	0	3'	51	45.6	-29.5	1.1
PC-3p-26218_18	TCGTAGGTGAGATGATAGCAT			21	18	gp4a	-	caagcggCGGTCTGTTCTCGTCGATactgtgatctcacccgcaagtcggtcgtgcacTCGCAGGTGAGATGATAGCATtgaagggaggagcggcaaccacgcact	0	3'	99	58.1	-42.7	0.7
PC-5p-25106_18	AGTAGATAGTTAGGTAAACGA			21	18	gp4a	+	aagacaagagttatagctagttggtagcttctggAGTAGATAGTCAGGTAAACGAacgtgccagcctcgtttgccttattatcaactcctagaggcttcatagtcgctctggtaat	0	5'	110	44	-46.7	0.9
PC-3p-26823_18	TATGTGACTTGCAAAGCCAAGC			22	18	gp4a	+	gaccaagtACGGGTTTGCAAGCCACATATAattacagtatgTATGTGACTTGCAAAGCCAAGCttgtat	0	3'	63	40.6	-27.6	1
PC-5p-24740_18	AGCTGTCAGTTTCCTAGTAGATA			23	18	gp4a	-	aaaatgttagtctatggtcaacAGCTGTCAGTTTCTTAGTAGATAagtttataattctatcactgggaaactgatactggttgtctatggtctataactacatcat	0	5'	100	33	-35.5	1
bmo-miR-6498-5p_L-3R-2_1ss16AT	GTCTGTTGTCGCTGCCGT			18	17	gp3a			1	5'	108	59.8	-43.2	0.6
mse-mir-277-p5	CGTGCCAGGAGTGCGTTTGC	bmo-miR-277*_L-1		20	17	gp1b	+	ctcggagttCGTGCCAGGAGTGCGTTTGCaaagcacgctacaagtttgcgttattgcaaagttgacactgTAAATGCACTATCTGGTACGACAccccggg	2	5'	100	51	-49	1
mja-mir-6490-p5_1ss5TG	CGCCGAATTTAAGCATATTA			20	17	gp3a			1	5'	148	58.4	-51.7	0.6
bmo-let-7-3p	CTGTATAGCCTGCTAACTTTCC	bmo-let-7*	YES	22	17	gp2b	-	ctcggccagcTGAGGTAGTAGGTTGTATAGtacagtattacaccgaacgggggaCTGTATAGCCTGCTAACTTTCCtggccagt	20	3'	78	51.2	-38.3	0.9
PC-5p-25424_17	AGTGGGTGTAAGTCTAGTGCACA			23	17	gp4a	+	ctatatacatgcagcgAGTGGGTGTAAGTCTAGTGCACAgtttttaattttgtgactagatctacactcattgattgcattatgatt	0	5'	81	35.6	-33.9	1.1
PC-5p-27399_16	GGGCGGCGGCGAGAGGGA			18	16	gp4a	+	ccgggacagaaccacaggggGGGCGGCGGCGAGCGGGAcctggtcgcctagccgcccccgcgccgcgtggcgtccgcg	0	5'	77	82.1	-47.1	0.7
bmo-mir-6495-p5	GGAGATATGGTTCGGAAC			18	16	gp2b	-	cGGAGATATGGTTCGCAACctatcact	1	5'	20	48.1	-5	0.4
dgr-miR-iab-4-3p_R-2	CGGTATACCTTCAGTATACGTA	bmo-miR-iab-4-3p_R-2		22	16	gp1b	+	cgcgtcgccttctgtACGTATACTGAATGTATCCTGAgtgcctcattctttcCGGTATACCTTCAGTATACGTAacagaagatgacac	6	3'	83	45.5	-38.4	1
PC-3p-30516_16	TGACTAGATTTTCACTCATCCTA			23	16	gp4a	+	tttctcttctggacGATGAGTGAATTTTTAGTTCACGttttgacaataccgTGACTAGATTTTCACTCATCCTCtatgggagcga	0	3'	79	40	-35	1
PC-5p-30611_15	GGCTGTTGGCGAACTG			16	15	gp4a	+	ttccatGGCTGTTGGCGAACTGtcagttctgattgataagtcaggctcgaggtggctcgtctaactgtccatgttc	0	5'	70	50	-25.9	0.7
tca-miR-3828-3p_L-7R-2_1ss16CA	GCCTCGTAATCGGAAT			16	15	gp3a			1	3'	97	39.6	-43.3	1.1
bmo-mir-6497-p5_1ss10TC	GGTGCCGGGCCTGGTCGATG			20	15	gp2b	+	tggtgagtctagcctGGTGCAGGGCCTGGTCGATGtggtgcgggtgcacctgacggtggtgctgcatgtcgcagtggttgccgagcaccaccacgggcaggtcagccggcactcggcccagctccttcaccacatactcaaat	1	5'	137	63.6	-64.1	0.7
PC-3p-29164_15	TCTGGCGGCAACTGTTGTGGAC			22	15	gp4a	+	tgccagcgtccAGTGGCAACAGTTGCCAACAGAcattttgaaacctggttttTCTGGCGGCAACTGTTGTGGACaggacgctgtaa	0	3'	80	51.2	-40.8	0.9
bmo-miR-375-5p_1ss12CT	ACCCGAGCGGTTTGAGCAAACT	bmo-miR-375_12CT		22	15	gp3a			1	5'	73	58.2	-39.9	0.9
tca-miR-279d-3p_R-3	TGACTAGATCCATACTCGTCTA	PN-tca-miR-279d-3p_R-3		22	15	gp3a			1	3'	85	46.5	-50.9	0.8
PC-5p-30530_15	TCGCTGATACTGGTGGAAACGC			22	15	gp4a	+	ctcccggacccTCGCTGATACTGGTGGAAGCGCgaggggcGTTGCCACCAGTATCCGCGAGCgtccggagg	0	5'	70	69	-50.9	1
dme-mir-929-p5_1ss23CT	AAATTGACTCTAGTAGGGAGTCT			23	14	gp2b	+	AAATTGACTCTAGTAGGGAGTCAcaa	14	5'	19	38.5	-8.5	0.8
PC-5p-33015_14	AGCAATCGCATGGTCAGTAGACA			23	14	gp4a	-	cattctaaaaggtacAGCAATCGCATGGTCAGTAGACAgtttttgaataatgTCACTGGGTGTGTGATGCCTGTgtctgttagatac	0	5'	81	41.4	-30.9	0.9
PC-3p-35976_13	CTATGAGAAAGCACGTAACA			20	13	gp4a	-	gcggaggacgcggcactacgagctttctcgtagcacgggccagtcctgCTATGAGAAAGCACGTAACAgtaataaatcctcaga	0	3'	78	53.6	-40.2	0.9
tca-miR-932-3p_R+1	TGCAAGCAGTGCGGAAGTGAGG	PN-tca-miR-932-3p_R+1	YES	22	13	gp2a	+	gaccTCAATTCCGTAGTGCATTGCAGTaagtaatgacaccTGCAAGCAGTGCGGAAGTGAGGtg	12	3'	62	50	-33.3	1
PC-3p-34733_13	ATTTGCCGAAGGTTCTGATACC			22	13	gp4a	+	gaaaatacagaccgTCTCGGAACCTTCGGCAAATGAtggtaaacgtctcATTTGCCGAAGGTTCTGATACCaactgtattcac	0	3'	77	44.6	-41.9	1.1
ame-miR-971_1ss23GA	TTGGTGTTCTACCTTACAGTGAA	PN-ame-miR-971_23GA		23	13	gp2b	-	ggattagatttcggttCACTCTAAGTATGAACCCCAAGCgtttttaataagtTTGGTGTTCTACCTTACAGTGAAcggaggtctgagca	2	3'	83	41.6	-35.2	1
hme-mir-965-p5_1ss14GT	GGGAGAAGTTATATCGCTGTATG			23	13	gp2b	-	atcagctgtattactgaGGGAGAAGTTATATCGCTGTATGtattatgtgcactatcaTAAGCGTATAGCTTTTCCCCTTagtggtacagctatc	13	5'	88	39.4	-42.8	1.2
der-mir-9c-p5	TCTTTGGTATTCTAG			15	12	gp3a			21	5'	92	33.7	-26.9	0.9
PC-3p-37884_12	CAACTTCATTGGTCGATGATT			21	12	gp4a	+	actgcgaggtaaACATCGACCAATTAAATTGCATTAAAcgctcatgCAATTTCATTGGTCGATGATTtcctcgctca	0	3'	71	40.3	-38.1	1.2
dme-miR-927-3p_1ss18GA	CAAAGCGTTTGGATTCTAAAAC	bmo-miR-927*_R+3		22	12	gp2b	+	aaagaagctgtccagtTTTAGAATTCCTACGCTTTACCgttgccaagtatgtgggCAAAGCGTTTGGATTCTAAAACtggtctcttcaca	13	3'	84	42.2	-36.3	1
PC-3p-38941_12	TTTCGACACGAGATGCTCTGTGT			23	12	gp4a	+	gtcgtccgtctagcgCGGGGCATCTTGTGTCGAAAACTaccagTTTCGACACGAGATGCTCTGTGCtaggcggacctg	0	3'	72	57.7	-59.3	1.3
bmo-miR-279d-3p_R-6	TGACTAGATTTTCACT			16	11	gp3a			3	3'	72	43.4	-30.3	0.9
PC-5p-44950_11	TCGTTCCTGGCGGGGTG			17	11	gp4a	-	actgctgTCGTTCCTGGGGGGGTGcggggtgctctccgcgcagcagcacgcctaccagccgggccgcagcacg	0	5'	69	74	-34.5	0.6
PC-3p-40510_11	CCATCCATACTTGTACGGGT			20	11	gp4a	-	atacatgtatacagggtctccgtgcaagtatggatttaaTGAAGGGGCTGACGAAGGGACTtgtcggtttcccaaagttggtggaaaacagtacctgagttaactcattcattCCATCCATACTTGTACGGGTatcctgtatacctgacg	0	3'	144	44.7	-70.1	1
bmo-miR-929-3p_R-1_1ss10CG	CTCCCTAATGGAGTCAGGTTG			21	11	gp2b	+	cgcagcccatggatgtgAAATTGACTCTAGTAGGGAGTCcgtgtccacgccgcgaCTCCCTAATGGAGTCAGGTTGacttctatgaggctaac	14	3'	87	53.8	-47.9	1
api-miR-10_L+1_1ss5CT	TACCTTGTAGATCCGAATTTGT			22	11	gp1b	-	tagcatcaaatattagtgccctacatcTACCCTGTAGATCCGAATTTGTttgaagtgaggcgaCAAATTCGGTTCTAGAGAGGTTTgtgtggtgcacg	7	5'	82	43.9	-39.4	0.9
PC-3p-43716_11	ATGCAATTTCGTTGGTTGATGA			22	11	gp4a	-	actgcgaggTAAACATCGACCAATGAAactgcatcaaacgctcATGCAATTTCATTGGTTGATGAtttcctcgctca	0	3'	71	42.9	-38.5	1.2
PC-3p-41265_11	ATTTGTAATACACGTTGTTCTT			22	11	gp4a	-	aatttttgtaaagaacttcgtgtattcgtttagttataATTTGTAATACACGTTGTTCTTattaaaatta	0	3'	69	21.4	-16.6	1.1
dme-miR-929-5p	AAATTGACTCTAGTAGGGAGTC	bmo-miR-929_L+2R-1		22	11	gp2b	+	cgcagcccatggatgtgAAATTGACTCTAGTAGGGAGTCcgtgtccacgccgcgaCTCCCTAATGGAGTCAGGTTGacttctatgaggctaac	14	5'	87	53.8	-47.9	1
PC-3p-43425_11	ACAGCGATACGGCTTTTCGCTT			22	11	gp4a	-	ccgGCGAGAAGCCGTATCGTTGCCAgttgagtgcgtcACAGCGATACGGCTTTTCGCTTg	0	3'	56	58.3	-35.1	1
bmo-miR-3327-3p_1ss22CT	ATATGTAACGTTTTTGTTGTCTT	bmo-miR-3327*_22CT		23	11	gp3a			2	3'	103	31.9	-33	0.9
PC-3p-40320_11	TTGTCCCGAATTTTGACTCTGCCA			24	11	gp4a	+	TGTTCGTTCTTGTCTCTGGCGtggcagtcagaattcgggacaagcccggagcggtcgcTTGTCCCGAATTTTGACTCTGCCAac	0	3'	66	56	-42	0.9
dps-mir-2552-p5_1ss7TG	GAGTATGGTTGCAAA			15	10	gp3a			1	5'	113	35.4	-35.4	0.9
bmo-mir-6496-p5	GCGGCGAGCGAACAGGA			17	10	gp2b	-	cgcggcGCGGCGAGCGAACAGGTgtaatatgcccgaccacttatatacatatctaaattgaatgagacataaatgctatacatgaatcccttgcttcagtggcgtcgctcgcggcccact	1	5'	114	50	-31.7	0.5
PC-5p-44686_10	ACAGATCGTGATGGCCTTAGA			21	10	gp4a	-	gctggcgggcggtgcggACAGATCGTGATGGCCTTAGActttcgtagatcTAAGGTCATCACGTTTTGTCCctaccgtccagccgaa	0	5'	83	56.3	-55.7	1.1
PC-5p-45011_10	TCAGTCTCTGTATTCTCCCTTCA			23	10	gp4a	-	gctgcccttagggTCAGTCTCTGTATTCTCCCTTCAcagtcaatatcatacctgAAGGAGGATATTGAGGCTTATCctacgggcacg	0	5'	83	49.4	-39	0.9
PC-3p-43780_10	CTTGTCCCGAATTTTGACTCTGC			23	10	gp4a	+	cgtttttgtctctggcgcggcagtcagaattcgggacaagcccggagcggtcgCTTGTCCCGAATTTTGACTCTGCcaaatcaaaacca	0	3'	83	53.9	-43.8	0.9
bmo-mir-6495-p3	GATATGGTTCGGAAC			15	9	gp3a			1	3'	65	51.5	-25.8	0.7
PC-5p-52114_9	TAAGGAACTTAAATCGAATGTC			22	9	gp4a	-	ccgagttgctgTAAGGAACTTAAATCGAATGTCgtcatgtactgtcaaagtaaggctttgaaggttgaCATTCGGTTTAAGTTCTTTTCTgcaactagc	0	5'	93	40.4	-44.9	1.1
PC-5p-49859_9	GCGAGAAGCCGTATCGTTGCGA			22	9	gp4a	-	ccgGCGAGAAGCCGTATCGTTGCCAgttgagtgcgtcACAGCGATACGGCTTTTCGCTTg	0	5'	56	58.3	-35.1	1
PC-3p-50270_9	CTCCATAGACTCTAGATTAACG			22	9	gp4a	+	atcagtcgttaatctagagtctatggaggattagggttggacccctacgcCTCCATAGATTCTAGATTAACGcctact	0	3'	72	44.9	-47.4	1.4
PC-5p-51882_9	TACAACCCTGTCTACTCTCAGG			22	9	gp4a	-	gcacattatttctggtatctgctacttttaggagctgaaggttggaaactgtttatgtactgtctgaggcaTACAACCCTGTCTACTCTCAGGtatcattgtcacccTGAGATGGGTCAGGTTTGGTTGcctcggactgtacaatgcatatacctgcggcacccttcccgtggtctgtctccgaaaacaatgaac	0	5'	189	47.2	-70.5	0.8
bmo-miR-279c-5p_R+1	GGGCGAGTTTGCTTCTGGTTCAT	bmo-miR-279c*_R+1		23	9	gp1b	+	tgacttgatgatatttgtGGGCGAGTTTGCTTCTGGTTCATgtattattgatactcaTGACTAGATCCATACTCGTCTGCagccatcaactctatct	3	5'	91	40.2	-34.9	0.9
bmo-mir-6495-p5	GGAGATATGGTTCGGAA			17	8	gp2b	-	acGGAGATATGGTTCGCAAcctatcacg	1	5'	27	50	-5.4	0.4
bmo-mir-6497-p5	GGAATAAGGATTGGCTCT			18	8	gp2b	+	taagaagGGAATAAGGATTGGCTCAtgtcctgacttcatg	1	5'	34	42.5	-8.7	0.5
tur-miR-279-3p_R-4_1ss16TC	TGACTAGATCCACATCCA			18	8	gp3a			1	3'	86	42	-26.7	0.7
PC-5p-72367_8	AGGGTCTTAGCGGTCGAGTGG			21	8	gp4a	+	gtgtagtatacctgtctatttcagggtgccttcatcatgacgaggaagtccatcctgtggcgAGGGTCTTAGCGGTCGAGTGGgcgttcccttccctactggcctgctaagtcccaagcctcggggtggaatagcttcggagctgagaagaaactgctggacgaagatattgtactagca	0	5'	179	53.3	-80.6	0.8
PC-3p-55819_8	CATTCGGTTTAAGTTCTTTTCT			22	8	gp4a	-	ccgagttgctgTAAGGAACTTAAATCGAATGTCgtcatgtactgtcaaagtaaggctttgaaggttgaCATTCGGTTTAAGTTCTTTTCTgcaactagc	0	3'	93	40.4	-44.9	1.1
bmo-miR-2779_L+2	TCATATCCGGCTCGAAGGACCA			22	8	gp2b	+	TCATATCCGGCTCGAAGGACCAta	1	5'	13	50	-4.3	0.4
dme-miR-281-2-5p_R+2	AAGAGAGCTATCCGTCGACAGTAC		YES	24	8	gp2b	-	gcagcctataatctgttaatgAAGAGAGCTATCCGTCGACAGTATtgaccataaaaacTGTCATGGAGTTGCTCTCTTTATgaacggttgctggccca	28	5'	92	43.9	-42.1	1
PC-3p-70063_7	CAGGATGTCGGCATTCAGCGC			21	7	gp4a	+	agacaacctttgcaaggtttagtCGCTGAATGCCGACATTCTGTAagtaatagtaattttcCAGGATGTCGGCATTCAGCGTcgaagccctttgcaatacctacgcggttggaa	0	3'	108	45.6	-51.8	1
PC-5p-66168_7	TGACGGCATCGGCAGCCTAGT			21	7	gp4a	-	gtgcccaaTGACGGCATCGGCAGCCTAATcatgtgctaaaatcctGAAGTCTGCCGATGCCGTCAGTgggacc	0	5'	72	56.2	-39.4	1
PC-3p-65894_7	CGGCCGGTAATGGAATGAATGC			22	7	gp4a	+	cgagtcgcgcgaagcccgccaccgcgccgccgccgcgccgccaccgcgcgcgttgccctcccttcctgtcgtTGCATTCATTCCATTACCGGCCgcataagaacctgcacgccgCGGCCGGTAATGGAATGAATGCaacgacagggagataggggaacgcgcgcggtggcggcgcggcggcgggggtcggggcgcgatggc	0	3'	195	71.6	-172.5	1.2
dme-miR-133-5p_2ss12AT21GA	AGCTGGTTGACTTCGGGTCAAAT	PN-bmo-miR-133-5p		23	7	gp3a			23	5'	86	43.3	-36	0.9
PC-5p-69049_7	CGGGGCATCTTGTGTCGAAAACT			23	7	gp4a	+	gtcgtccgtctagcgCGGGGCATCTTGTGTCGAAAACTaccagTTTCGACACGAGATGCTCTGTGCtaggcggacctg	0	5'	72	57.7	-59.3	1.3
PC-3p-69976_7	CGTAGGTTTTCATAGTACCAGTA			23	7	gp4a	-	caataccggactatgaaagcccacctccgatgagaCGTAGGTTTTCATAGTACCAGTAcct	0	3'	55	47.5	-22.5	0.8
bmo-miR-970-5p_1ss14CA	AGCCTTGCGTGTGATCTTATTGGTA	bmo-miR-970*_14CA		25	7	gp2b	+	gctgggcgctgggccgAGCCTTGCGTGTGATCTTATTGGTAgtgtggcttggaaactaTCATAAGACACACGCGGCTCTgtccgccgcccgca	10	5'	92	60.2	-52.6	0.9
ame-mir-3728-p5_1ss9TC	ACCATCCGCGGGATT			15	6	gp3a			1	5'	39	48.7	-29.6	0.5
dme-miR-7-5p_L-5R+1	GACTAGTGATTTTGTTGTT			19	6	gp2b	+	gaaaagtcttagaacacaatttatgattttgtatctttgtttgGACTAGTGATTCTGTTGTTgatagacttatggtttacaacaaatgacataaaatttgttctacgttgcttatt	23	5'	110	28.4	-24.3	0.7
PC-3p-85163_6	TCGCAGGTGAGATAATAGCA			20	6	gp4a	-	tcgtcgatACTGTGATCTCACCCGCAAGTCggccgtgcacTCGCAGGTGAGATGATAGCAtcgaagg	0	3'	61	56.7	-28.9	0.8
PC-5p-80401_6	AAAATGTAATGATTTTAGAA			20	6	gp4a	-	ctgtgtctaaaaattaAAAATGTAATGATTTCAGAAactaatgctacagtacaatgtgcctgctgaaacatttctgacaattgttatatttttgtttttttgggtggtt	0	5'	103	29.4	-26.6	0.8
bmo-miR-2779_L+1	CATATCCGGCTCGAAGGACCA	PN-bmo-miR-2779_L+1		21	6	gp2b	+	tggttCATATCCGGCTCGAAGGACCAaatgtaggggagacagagattccccctacagtatttaggtcgggtcgtgatggag	1	5'	78	51.9	-31.3	0.7
dan-miR-13a_R-1_1ss20AT	TATCACAGCCATTTTGATGTG			21	6	gp3b				3'	74	40.5	-29.4	1
PC-3p-82883_6	GTGGGGCAATTGCGAAAGCTG			21	6	gp4a	+	accaagccgatagtcagctttcgcaatttgccgcacccgtaagtgtatctggGTGGGGCAATTGCGAAAGCTGagtatttgcttata	0	3'	81	48.3	-49.1	1.2
bmo-miR-252-3p_1ss9CT	CCTGCTGCTTAAGTGCTTATCA	bmo-miR-252*_9CT		22	6	gp1b	-	agaagaactaaatcttgttcCTAAGTACTAGTGCCGCAGGAGtgtttttactatctCCTGCTGCTTAAGTGCTTATCAagaagtatttagtgct	2	3'	91	38.3	-33	0.9
dan-miR-308_L+1R-1	TAATCACAGGATTATACTGTGA	PN-dme-miR-308-3p_L+1R-1		22	6	gp3b				3'	62	33.9	-23.4	1.1
PC-3p-82376_6	ATAGTTATTAATTTTGGTTGGT			22	6	gp4a	+	tatcaaaATCTTCAAGATCTATATCGAccaaaattaataactatccttccttacttacttaggacatacataATAGTTATTAATCTTGGTTGGTtta	0	3'	72	26.8	-22.3	0.9
PC-3p-79790_6	CGGCCGGTAATGGAATGATTGC			22	6	gp4a	-	ccagcgagtagccatcgcgccccgacccccgccgccgcgccgccaccgcgcgcgttcccctatctccctgtcgttgCATTCATTCCATTACCGGCCGCggcgtgcaggttcttatgCGGCCGGTAATGGAATGAATGCaacgacaggaagggagggcaacgcgcgcggtggcggcgcggcggcggcgcggtggcgggcttcgcgcgactcgtatctacagtg	0	3'	184	69.4	-174.8	1.1
tca-miR-137-5p_R-2_1ss16TG	ACGTGTATTCTTGGGGAATTAAC	PN-bmo-miR-137-5p		23	6	gp1b	+	cttggaggtcACGTGTATTCTTGGGGAATTAACacacattgtgagatgTTATTGCTTGAGAATACACGTAGctgaca	2	5'	75	41.6	-30.3	0.9
tur-miR-184-3p_R+1_1ss22CA	TGGACGGAGAACTGATAAGGGAA			23	6	gp3a			23	3'	100	41.2	-34.7	0.8
bmo-miR-3286-5p_1ss23AC	AACTATTGGTCACTGCACAGGAC			23	6	gp2a	-	taagaagcccaaaacAACTATTGGTCACTGCACAGGACtagtaacacatttatactcTTGTGCGTGTTCTAATAGTTATtgtgggtgcttcaaa	3	5'	88	38.3	-34.4	1
dan-miR-306_L+1	TTCAGGTACTTAGTGACTCTCAA	PN-dme-miR-306-5p_L+1		23	6	gp3a			11	5'	85	50.6	-41.9	1
PC-3p-80871_6	CTTGTCCCGAATTTTGACTCGGCT			24	6	gp4a	+	cgtttttgtctctggcgcgtcagtcagaattcgggacaagcccggagtggtcgCTTGTCCCGAATTTTGACTCGGCCaaatcaaaacca	0	3'	83	52.8	-43.8	0.9
ame-miR-276_L+3	CAGTAGGAACTTCATACCGTGCTCT			25	6	gp3a			11	3'	82	48.8	-35.9	0.9
aae-mir-2946-p5_1ss15CT	TGGGGATTGGGGTTT			15	5	gp2b	+	tcgtgcTGGGGATTGGGGTTTgcaattatcccccataaacgaggaattcctagtaagcgcgagtcataagctcgcgttgattacgtccctgccctttgtACACACCGCCCGTCGC	3	5'	22	53.9	-36.1	0.6
ame-mir-279b-p3_1ss6AG	TTGTAGAGAAATCGT			15	5	gp3a			1	3'	123	32.3	-40.2	1
api-bantam_R-7	TGAGATCATTGTGAAA			16	5	gp2b	-	atgtagatcccgtgactcggggtcattgacatgatgacagttcatttgtacttgtaatgtcgagtgttaggtacccgacgTGAGATCATGGTGAAAtctgagt	9	3'	97	44.7	-32.2	0.7
isc-mir-317-p3	TGAACACAGCTGGTGGTATA	PN-isc-miR-317_R-5		20	5	gp2a	+	atcgaacgaccgggtgccacgctgtgctccctcaggtttcattgcgagTGAACACAGCTGGTGGTATCtcagttgttccct	19	3'	75	55.6	-34.1	0.8
aae-miR-33	GTGCATTGTAGTTGCATTGCA	bmo-miR-33	YES	21	5	gp2b	-	aaGTGCATTGTAGTTGCATTGCActtgtactattgtgcaatattactacaaggcaacc	9	5'	52	37.9	-20.1	0.9
PC-3p-102278_5	ATGCAATTTCGTTGGTTGATG			21	5	gp4a	+	cttaggctgccagtccaccaaatcggagtgagctagcggagcagtgtgcgaagctataatcgtgcaattgaattgcatgagcagagtttttATGCAATTTCGTTGGTTGATTtcactttgcacaccgctctgctagcccactccgctctggtggacaggcagccttat	0	3'	162	50	-102.3	1.2
bmo-miR-2768-3p_1ss22TC	ATTGGTTAAGATATTGCATCGC			22	5	gp3a			3	3'	96	41.2	-40.5	1
PC-3p-95718_5	CGTAGGTTTTCATAGTACCAGT			22	5	gp4a	-	cccggccaataccggactatgaaagcccacctccgacgagaCGTAGGTTTTCATAGTACCAGTacctgcccta	0	3'	67	54.8	-27.6	0.7
PC-3p-94124_5	TAGATAGTTGGTGTCAGTCAGT			22	5	gp4a	+	gtgtcgcacggacTGACTGACACCAACTATCTACAgctgacacacctgTAGATAGTTGGTGTCAGTCAGTccgtgcgagca	0	3'	80	53.1	-66.2	1.5
PC-3p-103037_5	CAAGCTCGAACTTTTTCTGCGC			22	5	gp4a	+	tcaggggTGCGGGAAAAGTCCGCCTTTGACGtcccactaacggtCAAGCTCGAACTTTTCCTGCGCcaccgtg	0	3'	67	58.9	-34.3	0.8
PC-3p-99909_5	AGACAATTTGCAATAACAGCGA			22	5	gp4a	-	taccgtcGCTGTTATTGCAAAATGTTCTAttttcgatgacataAGACATTTTGCAATAACAGCGAcgata	0	3'	64	35.7	-37.2	1.5
dmo-mir-10-p3	AAATTCGGTTCTAGAGAGGTTTA			23	5	gp2b	-	ttagtgccctacatctaccctgtagatccgaatttgtttgaagtgaggcgacAAATTCGGTTCTAGAGAGGTTTGtgtggtgcacgca	4	3'	82	46.6	-39.4	1
dan-miR-316_L+1	TTGTCTTTTTCCGCTTACTGGCG	PN-dme-miR-316-5p_L+1		23	5	gp3a			13	5'	89	36	-27.2	0.9
dme-miR-996-5p_L+1	TGCGAACATGGATCTAGTGCACG	PN-dme-miR-996-5p_L+1		23	5	gp3a			1	5'	96	43.3	-36.1	0.9
PC-5p-107226_5	GATGAGTGAATTTTTAGTTCACG			23	5	gp4a	+	tttctcttctggacGATGAGTGAATTTTTAGTTCACGttttgacaataccgTGACTAGATTTTCACTCATCCTCtatgggagcga	0	5'	79	40	-35	1
PC-3p-87527_5	CTTGTCCCGAATTTTGACTCTGCC			24	5	gp4a	+	cgcggcagtcagaattcgggacaagcccggggcggtcgCTTGTCCCGAATTTTGACTCTGCCaaa	0	3'	60	60	-41.9	1.1
isc-miR-100_R+1	AACCCGTAGATCCGAACTTGTGTA			24	5	gp3a			11	5'	91	61.4	-51.2	0.8
dan-miR-5_L+1	TAAAGGAACGATCGTTGTGATATG	PN-dme-miR-5-5p_L+1		24	5	gp3a			12	5'	61	34.3	-21.9	1
PC-3p-104849_5	CTTGTCCCGAATTTTGACTCGGCCT			25	5	gp4a	+	cttgtgtacgttcttgtctctggcgcggcagtcagaattcgggacaagcccggagcggtggCTTGTCCCGAATTTTGACTCGGCCAaatgaaaacagaacgtagactag	0	3'	103	53.2	-57.3	1
PC-3p-137493_4	CGGTGCGGCGTTGTC			15	4	gp4a	-	ggttctcagcctgcatctcccagtgtgacggatctatgtcagatattaacatagagtacttatgtcactacggtggtaCGGTGCGGCGTTGTGattg	0	3'	91	48.5	-31.1	0.7
bmo-mir-3318-p5_1ss8CG	TGTTGCGGTTAAAAA			15	4	gp3a			1	5'	8	38.1	-21.5	0.4
dme-mir-4969-p5_1ss11AG	TGTCGCTGCCGTTGT			15	4	gp3a			1	5'	150	51.3	-58.3	0.7
hme-mir-6308-p3_1ss7AC	ACACACCGCCCGTCGC			16	4	gp2b	+	tcgtgcTGGGGATTGGGGTTTgcaattatcccccataaacgaggaattcctagtaagcgcgagtcataagctcgcgttgattacgtccctgccctttgtACACACCGCCCGTCGC	3	3'	22	53.9	-36.1	0.6
dme-miR-289-5p_L-10_1ss24AG	AGTGGAGCCTGCGGCT			16	4	gp3a			7	5'	92	43.4	-25.7	0.6
bmo-miR-2733h_R-4_1ss12AG	TCACTGGGTGTGTGATG	bmo-miR-2733b_R-511CT		17	4	gp3a			3	3'	81	38.3	-35.8	1.2
hme-miR-2756_L-4_1ss15AT	TGTAGCTGCTTAGGGGCG			18	4	gp2a	+	cgagcgcagggcgcggtcccTGTAGCTGCTTAGGGGCGttgcctccgcccccgagtgcctacagcgactgtgccctgcgcata	1	5'	77	69.9	-61.4	1.1
PC-5p-145893_4	GAAAGATGGTTATCGGTT			18	4	gp4a	-	GAAAGATGGTTATCGTTTcgtaactgagcgtttaagaaacaagatagcactctaat	0	5'	50	35.7	-12.5	0.6
bmo-mir-3208-p5_1ss12TG	AGAGAGAGAGAGAGAGAG			18	4	gp3a			1	5'	94	44.8	-24.1	0.6
PC-3p-127165_4	ATTGCTCATTGAGACGATGG			20	4	gp4a	+	tctttttccatcgtctctatgagcaataaaaaaaaaatATTGCTCATTGAGACGATGGaaaaact	0	3'	61	30.8	-35.9	1.8
bmo-miR-1a-5p_R+1	CCGTGCTTCCTTACTTCCCATA	bmo-miR-1a*_R+1	YES	22	4	gp1b	-	agcctagcgctagttCCGTGCTTCCTTACTTCCCATAgtgcttatcgatcgtaTGGAATGTAAAGAAGTATGGAGctgcgcgggcgtgacccc	5	5'	84	52.7	-42.2	0.9
aae-miR-279_1ss21AT	TGACTAGATCCACACTCATTTA	PN-cqu-miR-279_21AT		22	4	gp3b				3'	85	44.2	-33.2	0.8
bmo-miR-2796-5p_R+1	AGGGGTTTCTTTCGGCCTTCAG	bmo-miR-2796-5p_R+1	YES	22	4	gp2a	-	gaagaagatgagagtagtcggcAGGGGTTTCTTTCGGCCTTCAGcgtgtctgtagtctGTAGGCCGGCGGAAACTACTTGCtggatgctctccatcatcagg	7	5'	96	53.9	-50	0.9
bmo-miR-9c-3p_1ss21TA	TAAAGTTATGGTACCGAAGTAA			22	4	gp3a			3	3'	105	61.1	-54.3	0.8
aae-miR-252-5p_L+1_1ss12TC	CTAAGTACTAGCGCCGCAGGAG			22	4	gp2b	-	agaactaaatcttgttcCTAAGTACTAGTGCCGCAGGAGtgtttttactatctcctgctgcttaagtgcttatcaagaagtatttagtgct	4	5'	85	38.5	-32.8	0.9
tca-miR-9a-3p_L-1R+3	TAAAGCTAGGTTACCGGAGTTG			22	4	gp2b	-	gtagtagattggttaattATCTTTGGTTATCTAGCTGTATGagtaatatagacatcaTAAAGCTAGGTTACCGGAGTTAagtgccgtctatgtc	10	3'	88	36.2	-33.6	1
PC-3p-114255_4	TTGTTTGACGGTGTCTGTCTAT			22	4	gp4a	+	aacccttacagatAGACAGACACCGTCAAACAAagtgatcctaactTTGTTTGACGGTGTCTGTCTCTctgtctggctg	0	3'	73	45.6	-50.1	1.4
PC-3p-134581_4	AACACACGCGGGGGTGTCCAGT			22	4	gp4a	-	aaggtggtggaaaaactggATACCCTTTCGTATGATTCTCAgaggaaactgacaAACACACGCGGGGGTGTCCAGTaatttcagcacaga	0	3'	84	46.7	-40.7	1
PC-3p-121056_4	TTCTAGAGGATCTTGGGCGCGC			22	4	gp4a	-	gtcgtttgttgtgtcgatgggcAAGCCCAAAATCCACTAGAAAgggcgagaaagaaTTCTAGAGGATCTTGGGCGCGCgtactcgacactactgaactac	0	3'	94	50	-37.6	0.8
lmi-miR-281-3p_1ss4CT	TGTTATGGAGTTGCTCTCTTTAA			23	4	gp3a			27	3'	55	43.1	-25.9	1
mse-mir-210-p5	AGCTGCTGGCCACTGCACAAGAT	PN-bmo-miR-210-5p		23	4	gp1b	-	gagaatgaatcccaaagcAGCTGCTGGCCACTGCACAAGATtagttgctgctatactCTTGTGCGTGTGACAGCGGCTATtgcggg	1	5'	76	52.3	-36.3	0.8
PC-5p-116517_4	GATAAAATGCATGATGTCACTGT			23	4	gp4a	+	acagagtgttgcaatagtggtatactaaggccctgtttcacatggttagtggctacctgttaGATAAAATGCATGATGTCACTGTcaaaaaaattataacagagagtgacagcatgtattttatcttacacgtagctactaaccagatatagtgaaacaggggctaagtccaaagggggttactcaat	0	5'	182	38.8	-87.6	1.2
PC-3p-112596_4	TTGTCCCGAATTTTGACTCTGCA			23	4	gp4a	+	cgtttttgtctctggcgcggcagtcagaattcgggacaagcccggagcggtcgcTTGTCCCGAATTTTGACTCTGCCaaatcaaaacca	0	3'	83	53.9	-43.8	0.9
tur-miR-1-3p_R+2	TGGAATGTAAAGAAGTATGGAGTA			24	4	gp3a			19	3'	90	31.5	-31.7	1.1
hme-miR-11_R+2	CATCACAGTCAGAGTTCTAGCTTT			24	4	gp3a			6	3'	124	60	-57.4	0.7
tca-miR-71-3p_R+2	TCTCACTACCTTGTCTTTCATGAA			24	4	gp3a			5	3'	79	34.2	-33.9	1.3
bmo-mir-6497-p3_1ss13CG	GGGAAGCGGATGGGG			15	3	gp3a			1	3'	53	61.1	-35.1	0.5
bmo-mir-3220-p3_1ss7TC	GGAGGTCCCGGGTTC			15	3	gp3a			1	3'	16	64.6	-25.3	0.5
dps-mir-2568b-p5_1ss10AC	TACTTTTTCCAAACCC			16	3	gp3a			1	5'	118	49.2	-44.4	0.8
ame-mir-3792-p3_1ss16TG	ATCGACATTTCGAACG			16	3	gp3a			1	3'	135	50.4	-34.5	0.5
tca-miR-14-3p_R-5_1ss2CT	TTAGTCTTTTTCTCTCT			17	3	gp3a			16	3'	83	41.4	-30.2	0.8
bmo-miR-308-3p_R-5_1ss13AG	AATCACAGGATAGTACT			17	3	gp3a			14	3'	71	44.7	-31.4	0.9
PC-3p-187145_3	ATCTCAGCTATGTCACT			17	3	gp4a	-	ttcctgacacgagataGTGACATAGCTGAGATAggtttcatttcacactaacttATCCCAGCTATGTCACTgactaatgtcagatt	0	3'	80	39.5	-41	1.2
PC-5p-189942_3	CGGTCTGTTCTCGTCGAT			18	3	gp4a	-	caagcggCGGTCTGTTCTCGTCGATactgtgatctcacccgcaagtcggtcgtgcacTCGCAGGTGAGATGATAGCATtgaagggaggagcggcaaccacgcact	0	5'	99	58.1	-42.7	0.7
mja-mir-6494-p5_1ss17TC	GAGTAGGAGGGCGCGGCG			18	3	gp3a			1	5'	73	67.1	-35.3	0.7
PC-5p-189942_3	CGGTCTGTTCTCGTCGAT			18	3	gp4a	+	caagcggTGGTCTGTTCTCGTCGATactgtgatctcacccgcaagtcggtcgtgcacTCGCAGGTGAGATGATAGCATcgaagggaggagcggcaaccacgcact	0	5'	99	58.1	-45.9	0.8
PC-3p-186754_3	TTAACGGAAAATTAAATAA			19	3	gp4a	-	ttcttatttagttcagtttaataacatatttttaaTTAACTGAAAATTAAATAAtta	0	3'	51	12.3	-8.4	1.2
PC-3p-158432_3	GTTTGGTGGAGATCCGGCTA			20	3	gp4a	+	ttgaagttaatagccggatccccaccagacgatccaacgcgatccgatcgcgcgatccaaggaatcttacatactaaacttcttggatcgggcgatcggatcgcattggatcGTTTGGTGGAGATCCGGCTAttaacttgtg	0	3'	136	50	-105.9	1.5
bmo-miR-2795_R-2_1ss11GT	CAAGTTTGGTTATACGCGGGC	bmo-miR-2795_R-211GT	YES	21	3	gp2b	-	taaactggAACCCGTAGATCCGAACTTGTGcgttgacgacgtcggggcggcgccacttgcgactaattagtcgcgcgaccaaaactcgcgactttttagtcgcagtcgcgcgacagcccctcaCAAGTTTGGTTATACGCGGGCacagta	17	3'	146	56	-73.9	0.9
hme-mir-92b-p3_1ss20AC	AGGACGTGATTCGGTGTAACC			21	3	gp2a	-	taaggcctgtgtgtatgggcggtgactgttgctatattcggttttagcgcgaTATTGCACCAGTCCCGGCCTATccacgcggccctgtcgcagcaccgctagccggcagcctccgcggtcccgttaccggtcgttactccgggctccagcggtggtctggctAGGACGTGATTCGGTGTAACC	17	3'	81	61.7	-82	0.7
bmo-miR-2795_R-2_1ss11GT	CAAGTTTGGTTATACGCGGGC	bmo-miR-2795_R-211GT	YES	21	3	gp2b	+	taaactggAACCCGTAGATCCGAACTTGTGcgttgacgacgtcggggcggcgccacttgcgactaattagtcgcgcgacaaaaactcgcgactttttagtcgcagtcgcgcgacagcccctcaCAAGTTTGGTTATACGCGGGCacagta	17	3'	146	55.3	-73.9	0.9
bmo-mir-989a-p5_R-2	GCCATTACCTCACAGTCACGT			21	3	gp2b	-	GCCATTACCTCACAATCACGTgttagcgagtgatgcgcgatcgcatcgctatcgttaccgttatttatgagttc	2	5'	63	47.3	-22.5	0.6
PC-5p-177983_3	TTTAACTTAATATTATTGTAA			21	3	gp4a	-	taatattaaaagttagtgttgttcgtaatcttaagttatcttttatttttaatttaataaattatTTTAACTTAATATTATTTTAAtccaatgtattaaaataatatcaaattaaaataatttattaaattaaaaataaaagataacttcagattacgaacaacactaacttttcaatgact	0	5'	176	14.8	-84.7	3.1
PC-5p-143808_3	AGTGGCAACAGTTGCCAACAGA			22	3	gp4a	+	tgccagcgtccAGTGGCAACAGTTGCCAACAGAcattttgaaacctggttttTCTGGCGGCAACTGTTGTGGACaggacgctgtaa	0	5'	80	51.2	-40.8	0.9
bmo-miR-316-3p_1ss3GA	ACAGCAAAGTGAAAAGGTCTCC	bmo-miR-316_3GA		22	3	gp1b	-	aagttctgcataaattTGTCTTTTTCCGCTTTGCTGCTGatttagttcatgtcaACAGCAAAGTGAAAAGGTCTCCtttatgagaac	2	3'	85	36.8	-30.9	1
tca-miR-7-3p_R-1_3ss17AT18TC21CT	CAAGGAATCACTAATCTCCCTA			22	3	gp2b	+	caagaggcgtcgattgccccgagttgtaTGGAAGACTAGTGATTTTGTTGTTttattgaattaaCAAGGAATCACTAATCTCCCTAcaaagcggtggcccttgcttcgga	23	3'	104	44.5	-41	0.8
PC-3p-200917_3	TTATCAACTTTGATCTTCTTAT			22	3	gp4a	+	tgaaccttaaAGGAGGATCAACTTGATAACTtagagtagactagTTATCAACTTTGATCTTCTTATaaggtctg	0	3'	68	33.8	-29.6	1.2
PC-3p-198621_3	TACGAAATTCAGCAGCATCACT			22	3	gp4a	+	aatagttctttagTGATGCTCCTGAAATTCATAGAatttcaacTACGAAATTCAGCAGCATCACTctagatctcat	0	3'	70	34.2	-27.3	1
PC-3p-166865_3	CTGACAAACCCAGTAGAGAAAT			22	3	gp4a	-	aatgataaggcatcttCTTCTCTACTGAGTCTGGCAGTGgttttaatttaatattcaCTGACAAACCCAGTAGAGAAATagattacttatttta	0	3'	88	31.9	-33.1	1.1
PC-3p-167219_3	TAATTGAGGCTGGCTGATTGGG			22	3	gp4a	-	TCATCTGGTCCGGGGACAGTTCTCgccaatcagctgccacgattactgcgttcaggtgcgcttttagagcgcccgcgTAATTGAGGCTGGCTGATTGGGggtcc	0	3'	98	58.7	-47.2	0.8
PC-5p-160069_3	TGACTGACACCAACTATCTACA			22	3	gp4a	+	gtgtcgcacggacTGACTGACACCAACTATCTACAgctgacacacctgTAGATAGTTGGTGTCAGTCAGTccgtgcgagca	0	5'	80	53.1	-66.2	1.5
PC-5p-186635_3	TTGAGTGCATCTGAAGTTGTAA			22	3	gp4a	+	agaaccgacgcgaatgacaacttcagatgcactcaagattactatcTTGAGTGCATCTGAAGTTGTAAttcgcgtcggtaacagctgtagtgtcattgacttTTCTGGAAAGATTTTATTGGTATGG	0	5'	76	40.9	-67.6	1.3
PC-5p-154912_3	TCTGTTATTGCAAAATGTTCTA			22	3	gp4a	-	atcgtcGCTGTTATTGCAAAATGTTCTAtgtcatcgaaaattgattttgagattttgattatagattcaaagtacgaaatatatattcgatgacatagaacattttgcaataacagcgactac	0	5'	117	30.1	-68.1	1.8
PC-3p-194373_3	TCACTGGGTATGTGATTCCTGC			22	3	gp4a	-	atttctttgagcggcAGCAATCGCATCCTCAGAAGGCAcgctttaattctgTCACTGGGTTTGTGATTCCTGCggcttgaagacat	0	3'	80	47.7	-37.7	0.9
bmo-mir-989a-p5	GCCATTACCTCACAGTCACGTGG	PN-bmo-miR-989-5p		23	3	gp3a			9	5'	89	49.5	-36.8	0.8
PC-3p-168593_3	TCGCAGGTGAGATGATAGCATTA			23	3	gp4a	-	ncgtcgatACTGTGATCTCACCCGCAAGTCggccgtgcacTCGCAGGTGAGATGATAGCATTGaagg	0	3'	61	55.2	-26.8	0.7
PC-5p-190683_3	TGTGCCGTTACCTCTGAATTTGG			23	3	gp4a	-	gtagcctaatgtagTGTGCCGTTACCTCTGAATTTGGatgaatttatggacaTACAAGCTCAGAGGTAACGGCCActaaattggccat	0	5'	82	43.2	-42.1	1.1
dwi-miR-286_L+1	TTGACTAGACCGAACACTCGTGCT	PN-dme-miR-286-3p_L+1		24	3	gp3a			13	3'	106	32.4	-25.8	0.7
PC-3p-181180_3	TTGTCCCGAATTTTGACTCGGCCT			24	3	gp4a	+	tcctcttgtgttcgttcttgtctctggcgcggcagtcagaattcgggacaagcccggagcggtggcTTGTCCCGAATTTTGACTCGGCCAaatgaataccagaacg	0	3'	100	54.7	-53	0.9
aae-miR-2765_R+2	TGGTAACTCCACCACCGTTGGCAA			24	3	gp3a			6	5'	84	56.3	-35.5	0.7
tca-miR-71-5p_R+2	TGAAAGACATGGGTAGTGAGATAA			24	3	gp3a			5	5'	79	34.2	-33.9	1.3
PC-5p-144769_3	ATGAGACCTGGCATAAAGATAAAA			24	3	gp4a	+	attgatatttgtttattaaATGAGACCTGGCATAAAGATAAAAatacaatttaaagaatttttatctttaagctattttattaaattttgtatcgctatcaTAACTTTCACTGTTACTGTGTCCCATTatcaaactatca	0	5'	64	23.6	-22.5	0.7
tca-miR-998-3p_R+2	TAGCACCATGGGATTCAGCTCATA			24	3	gp3a			3	3'	86	47.9	-33.8	0.7
PC-5p-148269_3	TAACTATTGAACTGTTCAGTCAAA			24	3	gp4a	+	ctaacccccttattcataaaaaagttactgaacggatTAACTATTGAACTGTTCTGTCAAAcaatttgttctttgacagagagtgacaaaacagttcaatagctaatccgtccagtaacttttttatgaataagggggtaag	0	5'	136	34.5	-84.7	1.7
dpu-miR-193_R+2_1ss22AG	TACTGGCCTGCTAAGTCCCAAGAA			24	3	gp3a			2	3'	80	33.7	-34.3	1.2
aae-miR-277-3p_R+3	TAAATGCACTATCTGGTACGACATT	PN-dme-miR-277-3p_R+2		25	3	gp3a			15	3'	91	38.9	-41	1.1
ame-miR-283_R+5	AAATATCAGCTGGTAATTCTGGGAA			25	3	gp3a			14	5'	87	44	-37.6	0.9
dgr-miR-307_R+5	TCACAACCTCCTTGAGTGAGCGAAA			25	3	gp3a			12	3'	88	44.3	-36.9	0.9
dan-miR-87_L+1R+3	TTTGAGCAAAATTTCAGGTGTGTGA	PN-dme-miR-87-3p_L+1R+3		25	3	gp3b				3'	90	42.4	-29.3	0.8
dsi-miR-190-5p_R+2	AGATATGTTTGATATTCTTGGTTGAA			26	3	gp3a			15	5'	88	37.1	-33.7	1
PC-5p-189073_3	TATGTTATATTTATTTGTTGACTCTA			26	3	gp4a	+	tatTATGTTATATTTATTTGTTGACTCTAaaggttctatactcacctttagagtcaacaaataaatacaacatttt	0	5'	69	23.7	-35.9	2
PC-5p-180668_3	TATTGAACTGTTCTGTCACTCTTTGT			26	3	gp4a	-	ccatatagtctagcccccttattcataaaatagttagtggagacttaagcTATTGAACTGTTCTGTCACTCTTTGAcagagaacaatttgttctttgacagagagggacaaaacagttgaatagctaaagcgtccattaacttttttatgaataagggggttagtctatacat	0	5'	167	35.8	-101	1.6
